# Supplementary material for: A transcriptomics-based RNAi screen for regulators of meiosis and early stages of oocyte development in Drosophila melanogaster
Source: G3 (Bethesda). 2024 Feb 9;14(4):jkae028. doi: 10.1093/g3journal/jkae028 (PMC10989863; doi:10.1093/g3journal/jkae028)
Supplement: jkae028_Supplementary_Data [file jkae028_supplementary_data.zip]

Archive with 4 entries (4 files):
- Supplementary_Table_1_G3-2023-404773.docx
- Supplementary_Table_2_G3-2023-404773.docx
- Supplementary_Table_3_G3-2023-404773.xlsx
- Supplementary_Table_4_G3-2023-404773.xlsx
