# Supplementary material for: A transcriptomics-based RNAi screen for regulators of meiosis and early stages of oocyte development in Drosophila melanogaster
Source: G3 (Bethesda). 2024 Feb 9;14(4):jkae028. doi: 10.1093/g3journal/jkae028 (PMC10989863; doi:10.1093/g3journal/jkae028)
Supplement: jkae028_Supplementary_Data [file jkae028_supplementary_data.zip › Supplementary_Table_3_G3-2023-404773.xlsx]

## Sheet: Top 500 scRNAi
scRNAseq Top 500 List
Ranking	Gene symbol1	Annotation symbol	Phenotype	RNAi lines tested (BDSC #)	Function/Predicted function2
1	bru1	CG31762	Underdeveloped ovaries	35394, 38983, 44483, 54812	RNA binding protein with roles in gametogenesis
2	CG14932	CG14932	No germline TRiP line	NA	None available
3	cona	CG7676	No germline TRiP line	NA	SC central region component
4	CG32625	CG32625	No germline TRiP line	NA	Orthologous to human GTSF1 (gametocyte specific factor 1)
5	zpg	CG10125	Underdeveloped ovaries	35607, 77147	Gap junction component in germline cells
6	ovo	CG6824	SC maintenance defect	35413	Transcription factor involved in germline differentiation and sex determination
7	vas	CG46283	Wildtype	32434	DEAD-box RNA helicase protein required for oogenesis
			Development + SC defects	34950
			Wildtype	38924
8	BigH1	CG3509	Wildtype	34548, 38211	Germline linker histone H1 variant required for gametogenesis
9	gnu	CG5272	Wildtype	51703, 51704	Regulatory subunit of the PNG kinase complex required in embryos
10	c(3)G	CG17604	SC assembly defect	62969	SC transverse filament protein
11	Oxp	CG18186	Wildtype	63540	Tandem duplicate of piRNA pathway member rhi
12	AGO3	CG40300	DNA repair, mild development delays, and a few PCs	34815, 35232, 44543	Part of the piRNA pathway
13	CG5194	CG5194	Wildtype	36908	None available
14	aub	CG6137	DNA repair defect	33728, 35201, 39026	Part of the piRNA pathway
15	CG14036	CG14036	Wildtype	44639, 50717	Orthologous to human gametocyte specific factor 1 and predicted to regulate copper homeostasis
16	CG11674	CG11674	Wildtype	51740, 56914	Orthologous to human multiple EGF like domains 10
17	CG9926	CG9926	No germline TRiP line	NA	Orthologous to human HDGF like 3
18	Drep2	CG1975	Wildtype	61921	Role in neuron death regulation
19	stet	CG33166	developmental	57698	Gonad-specific intra-membrane protease
20	corolla	CG8316	SC assembly defect	61873	SC central region component
21	CG34323	CG34323	No germline TRiP line	NA	Orthologous to human solute carrier family 4 member 1 adaptor protein
22	CG13540	CG13540	No germline TRiP line	NA	None available
23	moon	CG12721	No germline TRiP line	NA	Involved in the piRNA pathway
24	narya	CG12200	No germline TRiP line	NA	DSB formation and recombination
25	stil	CG8592	Underdeveloped ovaries	41648	Regulates the transcriptional activation of otu and female germline survival, sex determination and differentiation
26	blanks	CG10630	Wildtype	33667	Sperm nuclear siRNA binding protein
27	qin	CG43726	DNA repair defect	37475	Part of the piRNA pathway
			Wildtype	41662
28	tej	CG8589	DNA repair, small PCS (like aub mutants), and a few with SC maintenance defects	36879, 41929	Part of the piRNA pathway
29	wisp	CG15737	Wildtype	43141	Cytoplasmic poly-A polymerase involved in the translation of maternal mRNAs
30	HP6	CG15636	Wildtype	60096	Chromo shadow domain protein involved in telomere capping
31	orb	CG10868	Underdeveloped ovaries	43143, 64002	RNA-binding protein required for egg chamber formation and polarity
32	Kots	CG9925	Wildtype	35811	Role in piRNA processing
33	CG12493	CG12493	Wildtype	42791	Orthologous to human adenosine deaminase RNA specific B1. Predicted to be involved in RNA processing
34	rhi	CG10683	DNA repair defect	35171	Involved in the piRNA pathway
			Wildtype	34071
35	CG13029	CG13029	No germline TRiP line	NA	Orthologous to human zinc finger DHHC-type containing 24, predicted to be involved in peptidyl-L-cysteine S-palmitoylation and protein targeting to membrane
36	CG14545	CG14545	Wildtype	35625	None available
37	Smn	CG16725	Wildtype	36621, 55158, 67950	Assembly chaperone for Sm-class small nuclear ribonucleoproteins
38	Cyt-c1L	CG14508	Wildtype	34916	Predicted to enable ubiquinol-cytochrome-c reductase activity
39	Rbp9	CG3151	SC maintenance and weak development delay	42796	Germ cell proliferation
			Wildtype	55360
40	CG32814	CG32814	Wildtype	38383	None available
41	Ant2	CG1683	No germline TRiP line	NA	Predicted to enable ATP:ADP antiporter activity
42	Rpt3R	CG9475	Wildtype	34713, 58140	Predicted to enable proteasome-activating activity
43	otu	CG12743	Underdeveloped ovaries	34065	Germ cell division and differentiation
44	CG32971	CG32971	No germline TRiP line	NA	Orthologous to human MED22
45	CG14931	CG14931	Wildtype	42771, 63537	None available
46	CG18190	CG18190	No germline TRiP line	NA	Orthologous to human microtubule associated protein RP/EB family member 1
47	CG15047	CG15047	No germline TRiP line	NA	None available
48	CG43062	CG43062	No germline TRiP line	NA	None available
49	chinmo	CG31666	Wildtype	33638, 62873	Regulates male sexual identity of somatic cyst stem cells
50	ord	CG3134	Wildtype	36633	Required for meiotic sister chromatid cohesion
51	Kipf	CG2678	No germline TRiP line	NA	May be involved in transcriptional regulation
52	nenya	CG31053	Wildtype	43150	DSB formation and recombination
53	CG4570	CG4570	Development and SC defects	57378	Predicted to enable nucleic acid binding activity
54	CG13949	CG13949	Wildtype	61207	None available
55	krimp	CG15707	DNA repair defect	35230, 35231, 37511	Part of the piRNA pathway
56	His3.3B	CG8989	Wildtype	34940	Histone H3 variant
57	sunn	CG32088	Wildtype	52969	Required for meiotic sister chromatid cohesion
58	CycJ	CG10308	Wildtype	37521	Cyclin-dependent protein serine/threonine kinase in oocytes and embryos
59	exu	CG8994	Wildtype	41816, 58351	Involved in oocyte polarity
60	gammaTub37C	CG17566	Wildtype	32513	Maternal alpha-tubulin
61	CG1943	CG1943	No germline TRiP line	NA	Orthologous to human Jupiter microtubule associated homolog 1
62	superdeath	CG14516	Wildtype	35802, 42947	Predicted to enable metalloaminopeptidase activity
63	CG14346	CG14346	Wildtype	41849	None available
64	CG34355	CG34355	Wildtype	67315	Orthologous to human thrombomodulin
65	Trf5	CG15398	SC maintenance defect	43159, 57539, 64037	Predicted to be involved in transcription initiation
66	CG12851	CG12851	No germline TRiP line	NA	None available
67	Ssb-c31a	CG8396	Wildtype	35437, 65060	Transcriptional regulator
68	mei-P26	CG12218	Development + SC defects	36855	Regulates germline differentiation and meiosis
			Wildtype	57268
69	mtrm	CG18543	Wildtype	35430	Polo inhibitor required for chromosome segregation
70	CG14868	CG14868	Wildtype	62406	Orthologous to human coiled-coil domain containing 149
71	fal	CG9670	Wildtype	35708, 41891, 51048	Potential GTPase activity
72	Rcd-1r	CG9573	Wildtype	36683	Involved in spermatogenesis
73	CG5281	CG5281	No germline TRiP line	NA	Orthologous to human solute carrier family 35 member G1
74	vilya	CG2709	No germline TRiP line	NA	DSB formation and recombination
75	CG32483	CG32483	No germline TRiP line	NA	Orthologous to human serine carboxypeptidase 1
76	hdm	CG15329	Wildtype	62440	Meiotic double-strand break repair
77	qua	CG6433	Wildtype	41856	Enables actin binding activity
78	CG1503	CG1503	No germline TRiP line	NA	Orthologous to human SUMO peptidase family member, NEDD8 specific
79	Pxt	CG7660	Wildtype	32382, 32435	Contributes to the synthesis of prostaglandins
80	NANS	CG5232	Wildtype	34357	Produces N-acetylneuraminic acid (Neu5Ac) and 2-keto-3-deoxy-D-glycero-D-galacto-nononic acid (KDN)
81	bgcn	CG30170	SC assembly defect	36636	RNA-binding protein involved in germline stem cell lineage differentiation
82	Pdfr	CG13758	Wildtype	38347, 42508	G-Protein Coupled Receptor
83	CG6628	CG6628	Wildtype	55950	Orthologous to human R3H domain containing like and peptidase inhibitor 15
84	CG43689	CG43689	Wildtype	51513, 58230	Orthologous to human ST18 C2H2C-type zinc finger transcription factor; myelin transcription factor 1; and myelin transcription factor 1 like.
85	karr	CG15323	No germline TRiP line	NA	None available
86	shep	CG32423	Wildtype	33996, 38218, 43545	Regulates alternative splicing and gypsy insulator activities
87	CG14864	CG14864	No germline TRiP line	NA	None available
88	bam	CG10422	Underdeveloped ovaries	33631, 58178	Contributes to germline stem cells fate determination
89	CG6927	CG6927	Wildtype	42001, 51684	Orthologous to human glycine receptor alphas
90	CG12782	CG12782	No germline TRiP line	NA	Orthologous to human ribonucleic acid export 1
91	CG30380	CG30380	No germline TRiP line	NA	None available
92	KFase	CG9542	No germline TRiP line	NA	Catalyzes the hydrolysis of N-formyl-L-kynurenine to L-kynurenine
93	CG44774	CG44774	No germline TRiP line	NA	Orthologous to human SINHCAF (SIN3-HDAC complex associated factor
94	pav	CG1258	Underdeveloped ovaries	35649, 42573, 43963	Microtubule motor protein from the Kinesin superfamily.
95	Corp	CG10965	No germline TRiP line	NA	Regulates apoptosis
96	CG15760	CG15760	No germline TRiP line	NA	Orthologous to human VOPP1 WW domain binding protein
97	qjt	CG13732	No germline TRiP line	NA	SUMO E3 ligase and part of the Smc5/6 complex
98	endos	CG6513	Wildtype	53250, 65996	Involved in cell cycle regulation
99	SkpA	CG16983	Development and SC defects	32870, 32991	Subunit of Skp, Cullin, F-box (SCF)-containing ubiquitin ligase complexes
100	Ccdc114	CG14905	No germline TRiP line	NA	Orthologous to several human genes including coiled-coil domain containing 63
101	CG2839	CG2839	No germline TRiP line	NA	Orthologous to human CD207 molecule
102	Mov10	CG6967	Wildtype	36618, 53030	Involved in miRNA-mediated gene silencing
103	X11Lbeta	CG32677	Wildtype	66338	Involved in protein membrane localization
104	plu	CG9183	Wildtype	42803, 51844	Regulates S-phase in early embryo
105	CG15172	CG15172	No germline TRiP line	NA	None available
106	TfIIA-S	CG5163	Development and SC defects	35800, 57734	Transcription factor of the pre-initiation complex (PIC)
107	CG13148	CG13148	No germline TRiP line	NA	Orthologous to human undifferentiated embryonic cell transcription factor 1 and Myb/SANT DNA binding domain containing 1
108	CG10013	CG10013	No germline TRiP line	NA	Orthologous to human ubiquitin protein ligase E3D
109	fuss	CG11093	Wildtype	44085, 67977	Activin signaling in larval brain
110	CG17625	CG17625	No germline TRiP line	NA	Orthologous to human sterile alpha motif domain containing 5
111	CG4502	CG4502	Wildtype	35489	Predicted E2 ubiquitin-conjugating enzyme
112	CG44303	CG44303	No germline TRiP line	NA	None available
113	Cks85A	CG9790	Development and SC defects	62467	Required for larval growth and to maintain diploidy in imaginal tissues
114	c(2)M	CG4249	SC assembly defect	43977	SC lateral element protein
115	mGluR	CG11144	Wildtype	34872, 41668	G-protein coupled receptor for glutamate
116	lok	CG10895	Wildtype	35152, 64482	Roles include cellular response to ionizing radiation, intracellular signal transduction, and regulation of nucleobase-containing compound metabolic process
117	trsn	CG11761	No germline TRiP line	NA	RNA-induced silencing complex
118	Sans	CG13320	Wildtype	52890	Putative scaffolding protein containing three ankyrin repeats and a sterile alpha motif domain
119	CG10405	CG10405	Wildtype	64499	Orthologous to human serine protease 36 and serine protease 53
120	Gbeta5	CG10763	No germline TRiP line	NA	Predicted to enable signaling receptor complex adaptor activity
121	CG3630	CG3630	Wildtype	65945	Positive regulator of Rho protein signal transduction
122	Mcr	CG7586	Wildtype	65896	Core component of septate junctions
123	CG2887	CG2887	Wildtype	66983	Predicted to be involved in chaperone cofactor-dependent protein refolding. Predicted to be active in cytosol. Orthologous to human DNAJB5 (DnaJ heat shock protein family (Hsp40) member B5)
124	Chrac-14	CG13399	Wildtype	35652	Subunit of the chromatin accessibility complex
125	Acer	CG10593	Wildtype	67205	Regulates heart rate and circadian sleep/wake cycle
126	Syx4	CG2715	Wildtype	44054	membrane fusion
127	CG34008	CG34008	No germline TRiP line	NA	None available
128	Ref1	CG1101	SC maintenance defect	34626	Export mRNA from the nucleus
129	bgm	CG4501	Wildtype	55918, 56979	Mediates activation of long-chain fatty acids
130	CG5111	CG5111	No germline TRiP line	NA	Orthologous to human negative regulator of ubiquitin like proteins 1
131	Setx	CG7504	Wildtype	34683	Termination of RNA polymerase II transcription
132	solo	CG46282	No germline TRiP line	NA	Required for meiotic sister chromatid cohesion
133	Pdcd4	CG10990	Wildtype	35712, 43182, 66341	Involved in germ-line cyst formation and stem cell differentiation
134	CG42260	CG42260	No germline TRiP line	NA	Predicted to form the beta subunit of a cyclic nucleotide-gated ion channel
135	Tl	CG5490	Wildtype	35628	Dorso-ventral embryonic patterning and immunity
136	Phf7	CG9576	Wildtype	35807	Male germline sexual program
137	CG42450	CG42450	Wildtype	66322	Predicted to enable GTPase activator activity; Orthologous to several human genes including regulator of G protein signaling 9
138	TfIIA-S-2	CG11639	Wildtype	42769, 57468	Part of the transcription machinery
139	Oda	CG16747	Wildtype	35436	Ornithine decarboxylase antizyme protein
140	Nxf3	CG32135	No germline TRiP line	NA	Predicted to be involved in poly(A)+ mRNA export from nucleus
141	CG33181	CG33181	Wildtype	38334, 39056, 41646	Predicted to enable monoatomic cation transmembrane transporter activity; Orthologous to several human genes including solute carrier family 41 member 1 and solute carrier family 41 member 2
142	tomb	CG14016	Wildtype	36669	Involved in transcriptional activation of the male germline
143	yl	CG1372	Wildtype	56922, 63696	Yolk production during oogenesis
144	CG7054	CG7054	No germline TRiP line	NA	Predicted to be involved in negative regulation of ERK1 and ERK2 cascade; Orthologous to human phosphatidylethanolamine binding protein 1
145	CG8066	CG8066	No germline TRiP line	NA	Predicted cysteine-type endopeptidase inhibitor activity
146	CG12605	CG12605	No germline TRiP line	NA	Orthologous to human scratch family transcriptional repressor 1 and scratch family transcriptional repressor 2
147	mts	CG7109	Wildtype	38337, 60342	Catalytic subunit of protein phosphatase 2A
			Underdeveloped ovaries	57034
148	SkpC	CG11941	Wildtype	33925	Predicted to be part of SCF ubiquitin ligase complex
149	Gasz	CG2183	No germline TRiP line	NA	Involved in piRNA biogenesis
150	CG10151	CG10151	No germline TRiP line	NA	Predicted role in regulation of DNA-templated transcription
151	CG3679	CG3679	Wildtype	36582	Role in flight
152	CG42299	CG42299	No germline TRiP line	NA	Orthologous to human NSE2 (MMS21) homolog, SMC5-SMC6 complex SUMO ligase
153	HP4	CG8044	No germline TRiP line	NA	Gene silencing by heterochromatin
154	msd1	CG13914	No germline TRiP line	NA	Subunit of the hetero-octameric Augmin complex
155	CG4949	CG4949	Wildtype	42812	None available
156	BthD	CG11177	Wildtype	43267, 65094	Salivary gland development and lifespan determination
157	PMP34	CG32250	No germline TRiP line	NA	Orthologous to human solute carrier family 25 member 17; Predicted to enable nucleotide transmembrane transporter activity
158	daed	CG10880	No germline TRiP line	NA	Involved in piRNA production
159	cav	CG6219	Underdeveloped ovaries	63688	Telomere capping protein
160	Agpat4	CG4753	No germline TRiP line	NA	Orthologous to human 1-acylglycerol-3-phosphate O-acyltransferase 3 and 1-acylglycerol-3-phosphate O-acyltransferase 4
161	CG11983	CG11983	No germline TRiP line	NA	None available
162	Scgbeta	CG5657	No germline TRiP line	NA	Encodes a component of the sarcoglycan complex and negatively regulates the EGFR signaling pathway in eye imaginal discs
163	CG6693	CG6693	Development and SC defects	35699, 43190, 60420	Predicted to enable heat shock protein binding activity; Orthologous to human DnaJ heat shock protein family (Hsp40) member C9
164	mh	CG9203	Underdeveloped ovaries	44448	Protease important for paternal chromosome integrity during the first zygotic mitosis
165	Nthl1	CG9272	Wildtype	41649, 58348	Involved in base-excision repair
166	Pa1	CG11750	No germline TRiP line	NA	Part of MLL3/4 complex
167	sina	CG9949	SC maintenance defect	40842	E3 ubiquitin ligase, one function is to suppress SC polycomplexes
168	retn	CG5403	Wildtype	35688	Transcription factor which regulates characteristics of longitudinal glia cells
169	eIF4G2	CG10192	Wildtype	35809, 41963, 42893	Translation initiation within male germ cells
170	RPA2	CG9273	Wildtype	34587	Involved in DNA recombination; DNA repair; and DNA replication
171	tut	CG32364	Wildtype	36752	Male germ cell regulation
172	cGlr2	CG30424	No germline TRiP line	NA	Role in antiviral innate immunity
173	CG43088	CG43088	No germline TRiP line	NA	Orthologous to human harbinger transposase derived 1
174	gNacalpha	CG4415	Wildtype	35613	Part of nascent polypeptide-associated complex
175	CG32373	CG32373	No germline TRiP line	NA	Predicted to enable calcium ion binding activity
176	cac	CG43368	Wildtype	77174	It functions in evoked neurotransmitter release at neuromuscular synapses
177	enc	CG10847	development + SC maintenance defect	42797	Involved in regulating germline mitoses and normal dorso-ventral pattern formation
178	His4r	CG3379	Wildtype	34816, 51172	Core component of nucleosomes
179	Nup35	CG6540	Underdeveloped ovaries	66002	Functions as a component of the nuclear pore complex
180	CG15891	CG15891	Wildtype	42945	None available
181	ebd2	CG12972	Wildtype	64010	Transcription cofactor functioning in the Wingless/Wnt pathway
182	Dlc90F	CG12363	Wildtype	65189	Light chain subunit of the cytoplasmic dynein complex
183	CG9705	CG9705	Wildtype	35709, 43193	Predicted to enable mRNA 3'-UTR binding activity. Involved in dendrite morphogenesis
184	CtBP	CG12363	Wildtype	32889	Corepressor involved in embryonic segmentation and hairy-mediated transcriptional repression.
185	dao	CG15267	No germline TRiP line		Role in neuronal membrane excitability
186	del	CG9252	Development, DNA repair, and SC defects	32375	Involved in the piRNA pathway
187	Bsg	CG31605	Wildtype	52110	IgG family glycoprotein that contributes to photoreceptor cell morphogenesis, sarcomere organization and spermatid development
188	HipHop	CG6874	No germline TRiP line	NA	Involved in telomere capping
189	lolal	CG5738	Underdeveloped ovaries	35722	Part of PcG protein complex, chromatin regulation
190	CG8490	CG8490	Wildtype	43260	None available
191	trk	CG5619	Wildtype	56040	Ligand for the receptor encoded by tor in the early embryo
192	CG14647	CG14647	Wildtype	60064	Orthologous to human potassium channel tetramerization domain containing 9
193	Kul	CG1964	Wildtype	55653, 62319	ADAM metalloprotease involved in regulation of the Notch signaling
194	Src64B	CG7524	Wildtype	36062, 51772, 62157	Src family nonreceptor tyrosine kinase with many biological roles, including ring canal morphogenesis in oogenesis
195	RfC4	CG14999	No germline TRiP line	NA	Part of Elg1 RFC-like complex involved in DNA damage checkpoint signaling, DNA replication, and DNA replication checkpoint signaling
196	CG32816	CG32816	No germline TRiP line	NA	None available
197	Mis12	CG18156	Wildtype	35471, 38535	Kinetochore protein
			Development, SC maintenance, and DNA repair defects	36662
198	VhaAC39-2	CG4624	Wildtype	67809	Subunit of the V0 complex of vacuolar(H+)-ATPase (V-ATPase), a multisubunit enzyme composed of a peripheral complex (V1) that hydrolyzes ATP and a membrane integral complex (V0) that translocates protons
199	CG3919	CG3919	Wildtype	33355	Predicted transcriptional regulator
200	Bgb	CG7959	Wildtype	65136	Transcriptional regulator involved in hemocyte proliferation and embryonic segmentation
201	FASN3	CG17374	Wildtype	63026	Predicted involvement in fatty acid synthesis
202	CG8097	CG8097	No germline TRiP line	NA	Orthologous to human DALR anticodon binding domain containing 3
203	Prosbeta2R2	CG12161	No germline TRiP line	NA	Predicted part of the proteasome core complex, beta-subunit complex
204	CG13955	CG13955	No germline TRiP line	NA	None available
205	Mlf	CG8295	Underdeveloped ovaries	41820	Regulates cell proliferation during eye morphogenesis
206	cuff	CG13190	Development, SC assembly, and DNA repair defects	35182, 35318	Part of the piRNA pathway
207	Phs	CG7372	Wildtype	62204	Positions nucleosomes
208	Sodh2	CG4649	Wildtype	53353	Involved in sorbitol catabolic process
209	CG5039	CG5039	No germline TRiP line	NA	None available
210	qsm	CG13432	Wildtype	65168	Role in the circadian clock
211	Brd7-9	CG7154	No germline TRiP line	NA	Chromatin modifier, brahma complex
212	CG7724	CG7724	Wildtype	65355	Orthologous to several human genes including hydroxy-delta-5-steroid dehydrogenase, 3 beta- and steroid delta-isomerase 1 and hydroxy-delta-5-steroid dehydrogenase, 3 beta- and steroid delta-isomerase 2
213	goe	CG9634	Wildtype	41853, 58344	Regulates primordial germ cell differentiation and germline stem cell formation
214	CG18528	CG18528	Wildtype	36593, 57835, 62294	Orthologous to human GTP binding protein 3, mitochondrial, Predicted to enable GTP binding activity and GTPase activity
215	CG4842	CG4842	No germline TRiP line	NA	Orthologous to human 15-hydroxyprostaglandin dehydrogenase, Predicted to enable alcohol dehydrogenase (NAD+) activity
216	CG7352	CG7352	No germline TRiP line	NA	Orthologous to human meiosis specific nuclear structural 1, predicted to be involved in cilia
217	Nse1	CG11329	Wildtype	41847	E3 ubiquitin ligase activity that is part of the SMC5/6 protein complex
218	dnd	CG6560	Wildtype	34383	Predicted GTPase activity involved in branch fusion, open tracheal system
219	CG42340	CG42340	No germline TRiP line	NA	Predicted potassium channel activity
220	Nipped-B	CG17704	SC assembly defect	32406, 36614	Cohesin loader
221	baf	CG7380	Development and SC defects	36108	Chromatin organization, gene expression and gonad development
222	CG7208	CG7208	Wildtype	63572	None available
223	CG18131	CG18131	No germline TRiP line	NA	None available
224	Gsc	CG7380	Wildtype	50894	Regulates brain and stomatogastric nervous system cell fate
225	Sse	CG10583	No germline TRiP line	NA	The separase that cleaves meiotic cohesin
226	Reph	CG3920	Wildtype	41658	Regulate Eph receptor expression the visual system
227	CG34261	CG34261	Wildtype	80402	Orthologous to human O-acyl-ADP-ribose deacylase 1
228	CG14657	CG14657	Wildtype	36862	None available
229	SMC2	CG10212	Underdeveloped ovaries	32369, 35602	condensin subunit
230	CG34328	CG34328	No germline TRiP line	NA	None available
231	GILT3	CG13822	No germline TRiP line	NA	Involved in immune response
232	snf	CG4528	Underdeveloped ovaries	34593, 51459, 55914	Component of U1 and U2 small nuclear ribonucleoproteins
233	rpk	CG1058	Underdeveloped ovaries	39053	Neuronal sodium channel
234	eIF4E3	CG8023	Wildtype	42804, 53880	Part of eukaryotic translation initiation factor 4F complex, important in the testes
235	CG43867	CG43867	Wildtype	67777	Orthologous to human pleckstrin homology, MyTH4 and FERM domain containing H1 and pleckstrin homology, MyTH4 and FERM domain containing H2).
236	egg	CG12196	Development + DSB repair defect	32445, 34803, 36797	Histone H3-lysine(9) N-trimethyltransferase
237	Chd3	CG9594	Wildtype	33420, 35400	Nuclear ATP-dependent nucleosome remodeler of the CHD family
238	D1	CG9745	Development + SC assembly and DSB delay	33655	Multi-AT-hook chromosomal protein that associates with AT-rich satellites
239	HP1D3csd	CG14193	Wildtype	36075, 63692	Chromatin binding protein regulating germline masculinization
240	Sumo	CG4494	Wildtype	36125	Only Drosophila small ubiquitin like modifier protein
241	Parp	CG40411	Wildtype	34888, 35792, 57265	Poly(ADP-ribosyl)ating pathway protein
242	CG31898	CG31898	No germline TRiP line	NA	None available
243	Rh4	CG9668	Wildtype	77159	Opsin moiety of a rhodopsin in the R7 photoreceptor of the eye
244	asf1	CG9383	Wildtype	55250	Histone chaperone that regulates histone assembly and disassembly
			Development and SC defects	35273
245	Pka-C1	CG4379	Wildtype	35169, 58355	Serine/threonine kinase that contributes to axis specification, rhythmic behavior and synaptic transmission
			Devleopment + SC assembly and DSB delay	57743
246	CG12984	CG12984	No germline TRiP line	NA	None available
247	CG7878	CG7878	Wildtype	35229, 55170, 60871	Orthologous to human DEAD-box helicase 43 and DEAD-box helicase 53
248	CG4020	CG4020	No germline TRiP line	NA	Predicted to be involved in long-chain fatty-acyl-CoA metabolic process
249	hrg	CG9854	Underdeveloped ovaries	33378	Canonical poly(A) polymerase involved in cytoplasmic polyadenylation of specific mRNAs during early to mid-oogenesis
250	CG31125	CG31125	No germline TRiP line	NA	None available
251	Trf2	CG9854	Wildtype	36835, 64561	Promoter recognition factor that mediates gene transcription
252	aurA	CG3068	Wildtype	35763	Protein kinase involved in spindle orientation, centrosome separation, and pole cell formation
			Development and SC defects	41600, 41889
253	CG32243	CG32243	Development and SC defects	36082	None available
254	wap	CG14614	No germline TRiP line	NA	Functions in the Hippo pathway to regulate growth
255	CG30389	CG30389	No germline TRiP line	NA	Orthologous to human macoilin 1
256	Pcl	CG5109	Wildtype	33945, 33946	Polycomblike regulates transcription in response to sugar
257	Mink	CG11120	No germline TRiP line	NA	Regulates microtubules during mitosis
258	dUTPase	CG11120	Wildtype	41844	Enables dUTP diphosphatase activity
			Underdeveloped ovaries	42835
259	JIL-1	CG11120	Wildtype	42571	Serine/Threonine tandem kinase regulating chromatin
			Development + SC maintenance defect + DNA repair defect	55875, 57293
260	ATPsynepsilonL	CG31477	Wildtype	62887	Predicted to contribute to proton-transporting ATP synthase activity
261	Neos	CG8614	SC maintenance defect	55960	Predicted to be involved in mRNA splicing
262	CG31251	CG31251	Wildtype	34721	Orthologous to human NudC domain containing 3
263	CG10898	CG10898	No germline TRiP line	NA	Orthologous to human nudix hydrolase 18
264	CG11052	CG11052	Wildtype	60413, 65923	Orthologous to human acylphosphatase 1
265	CG8173	CG8173	Wildtype	35173, 60014	Orthologous to human PDZ binding kinase
			Development + SC defects	51738
266	rdog	CG11897	Wildtype	38318, 68002, 68003	Predicted to be involved in ATPase-coupled transmembrane transporter activity
267	Trf4-2	CG17462	No germline TRiP line	NA	Predicted to enable poly(A) RNA polymerase activity
268	CG44838	CG44838	No germline TRiP line	NA	Predicted to be involved in signal transduction
269	dpr18	CG14948	No germline TRiP line	NA	Involved in synapse organization
270	mnb	CG42273	SC maintenance defect	35222	Ser/Thr protein kinase with multiple roles including organ growth and neurogenesis
			Wildtype	36657
271	GlcAT-P	CG6207	Wildtype	67771	Enables glucuronosyltransferase activity
272	eag	CG10952	No germline TRiP line	NA	Regulation of voltage-gated potassium channel activity
273	eIF4E1	CG4035	Underdeveloped ovaries	34096	Component of the eIF4F cap-binding complexin mRNA cap-dependent translation
274	CG32313	CG32313	Wildtype	55999	Orthologous to human cysteine rich secretory protein 1
275	Polr2F	CG1163	No germline TRiP line	NA	RNA polymerase II, I and III subunit F
276	CG4004	CG4004	No germline TRiP line	NA	None available
277	tant	CG6586	Wildtype	32855	Involved in sensory organ development
278	Rab27	CG14791	Wildtype	35774, 50537	Rab GTPase involved in exosomal secretion
279	yellow-h	CG1629	No germline TRiP line	NA	Enables dopaminechrome tautomerase activity
280	Cdk1	CG5363	Underdeveloped ovaries	35350, 36117, 40950	Catalytic protein kinase subunit involved in cell cycle progression
281	Coq7	CG14437	Wildtype	50522, 66934	Predicted to enable 3-demethoxyubiquinol 3-hydroxylase activity to affect lifespan and reactive oxygen species metabolic processes
282	CycB	CG3510	Development + SC defects	34544, 38979, 40915, 40916, 43133	Cyclin involved in cell cycle regulation
			Underdeveloped ovaries	38957
			Wildtype	38981, 39023, 39024, 40879, 40880,
283	Rcd5	CG1135	Wildtype	35026	Involved in centriole replication and positive regulation of transcription by RNA polymerase II
284	rig	CG30149	Wildtype	34684	Part of the SMN-Gemins complex and is required in the motor system
285	Bin1	CG6046	Wildtype	36781, 56894	Involved in axis patterning and embryonic segmentation via transcription regulation
286	Cph	CG9650	Wildtype	40852, 58323	Regulates transcription and neuroblast fate specification
287	SNRPG	CG9742	Underdeveloped ovaries	57304	Sm class protein and a common component of pre-mRNA processing U snRNPs
288	Baldspot	CG3971	Wildtype	35321, 41710, 44101	Involved in spermatogenesis by enabling fatty acid elongase activity
289	nonA-l	CG10328	Wildtype	52934	Predicted to enable mRNA binding activity
290	CG9961	CG9961	Wildtype	33959	Predicted to be involved in gluconeogenesis and glycolytic process
291	CG15484	CG15484	No germline TRiP line	NA	None available
292	Dsp1	CG12223	No germline TRiP line	NA	Involved in multiple developmental stages.
293	MED10	CG5057	No germline TRiP line	NA	Component of the Mediator complex and regulates transcription
294	CG9933	CG9933	No germline TRiP line	NA	Enables protein phosphatase 1 binding activity
295	Vha68-1	CG12403	Wildtype	42888, 50726	Catalytic subunit of the V1 complex of vacuolar(H+)-ATPase
296	CG7966	CG7966	No germline TRiP line	NA	Orthologous to human selenium binding protein 1
297	feo	CG7966	Underdeveloped ovaries	35467	Bind microtubules with roles in centrosome duplication and neurogenesis
298	CG33107	CG33107	No germline TRiP line	NA	None available
299	CG42300	CG42300	No germline TRiP line	NA	Orthologous to human NSE2 (MMS21) homolog, SMC5-SMC6 complex SUMO ligase
300	dgt4	CG4865	No germline TRiP line	NA	Part of the augmin complex with a role in generation of spindle microtubules
301	CG7945	CG7945	No germline TRiP line	NA	Orthologous to human BAG cochaperone 2
302	CROT	CG12428	No germline TRiP line	NA	Predicted to enable carnitine O-octanoyltransferase activity
303	Lint-O	CG2662	No germline TRiP line	NA	Involved in regulation of transcription by RNA polymerase II
304	CG18823	CG18823	No germline TRiP line	NA	Predicted to enable RNA binding activity
305	RnrL	CG5371	Development and SC defects	44022, 51418	Catalyzes the biosynthesis of deoxyribonucleotides
306	akirin	CG8580	Wildtype	34036	Enables transcription coregulator activity in myogenesis and innate immunity
307	Rab32	CG8580	Wildtype	38956	Encodes a small GTPase involved in eye development, autophagy and lipid storage
308	CG30001	CG30001	No germline TRiP line	NA	None available
309	Cdc6	CG5971	Underdeveloped ovaries	55734	Essential component of the pre-Replication complex
310	mad2	CG17498	Development and SC defects	44430	Component of the spindle checkpoint
311	CG14312	CG14312	No germline TRiP line	NA	None available
312	CG6220	CG6220	No germline TRiP line	NA	Predicted to be part of Cdc73/Paf1 complex
313	nmo	CG7892	Wildtype	41586, 42570, 60016	Serine/threonine kinase regulating the activity of several signal transduction pathways, including BMP, Wnt, and Notch
314	Fis1	CG17510	Wildtype	63027	Involved in mitochondrial dynamics
315	scramb1	CG32056	No germline TRiP line	NA	Involved in chemical synaptic transmission
316	NaPi-III	CG42575	Wildtype	34549	Involved in sodium-dependent phosphate transmembrane transport
317	rdgB	CG11111	No germline TRiP line	NA	Enables phospholipid binding activity and phospholipid transporter activity in processes of the eye
318	CG4306	CG4306	Wildtype	65890	Orthologous to human gamma-glutamylcyclotransferase
319	Psf3	CG2222	No germline TRiP line	NA	Predicted to be involved in mitotic DNA replication initiation
320	SmE	CG18591	Underdeveloped ovaries	33664	RNA binding protein part of the Sm core which binds to spliceosomal small nuclear RNAs and helps to carry out pre-mRNA splicing
321	Gbeta13F	CG10545	Wildtype	35041	Regulating gastrulation movements of the early embryo and other developmental processes
322	Cdk8	CG10572	SC maintenance defect	35324	Component of the Mediator complex, involved in regulated gene transcription of nearly all RNA polymerase II-dependent genes
			Wildtype	67010
323	Prim2	CG5553	Underdeveloped ovaries	44584	Regulatory subunit of the DNA polymerase alpha-primase complex
324	CG15601	CG15601	No germline TRiP line	NA	None available
325	CG9992	CG9992	No germline TRiP line	NA	None available
326	Arpc3B	CG8936	No germline TRiP line	NA	Predicted to be a structural constituent of cytoskeleton and contribute to actin filament binding activity
327	CG32017	CG32017	Wildtype	60450	None available
328	para	CG9907	Wildtype	33923	Subunit of voltage-gated sodium channels required for locomotor activity
329	Syt7	CG9907	No germline TRiP line	NA	Predicted to be involved in calcium ion-regulated exocytosis of neurotransmitter and regulation of secretion by cell.
330	udd	CG18316	No germline TRiP line	NA	Regulates RNA Polymerase I dependent rRNA transcription
331	MED20	CG18780	SC maintenance defect	34577	Component of the Mediator complex involved in transcription RNA polymerase II-dependent genes
332	Appl	CG7727	Wildtype	39013	Role in the regulation of the neddylation pathway during development
333	Mcm5	CG4082	Underdeveloped ovaries	35679, 41871	Mitotic DNA replication and the resolution of meiotic double-strand breaks into crossovers
334	ball	CG6386	Underdeveloped ovaries	35571, 55330	Serine/threonine kinase that regulates chromatin organization as well as meiotic chromosome condensation and segregation
335	CG11382	CG11382	No germline TRiP line	NA	None available
336	Mos	CG8767	Wildtype	35254, 56857	A kinase that activates the MAPK cascade during oogenesis
337	CG31999	CG31999	No germline TRiP line	NA	Orthologous to several human genes including fibulin 1
338	tor	CG1389	Wildtype	33627, 35316, 35639, 58312	Receptor required for the specification of terminal regions of the early embryo and for ecdysone synthesis
339	RPA3	CG15220	Underdeveloped ovaries	62524	Involved in the maintenance of the neuronal stem cell population
340	alph	CG15220	Wildtype	40873	Ser/Thr phosphatase that regulates RAS/MAPK signaling
341	CG7115	CG7115	Wildtype	39065, 60015	Orthologous to human protein phosphatase, Mg2+/Mn2+ dependent 1L
342	CG9921	CG9921	No germline TRiP line	NA	Orthologous to human HIG1 hypoxia inducible domain family member 2A andHIG1 hypoxia inducible domain family member 2B
343	dco	CG2048	Development and SC defects	35134	Ser/Thr protein kinase that functions in the circadian rhythm pathway, Hedgehog and Wnt pathways, cell death, neurodegeneration, hyperplasia and planar cell polarity
344	swa	CG2048	No germline TRiP line	NA	Role in localizing bicoid mRNA at the anterior margin of the oocyte during oogenesis
345	Aos1	CG12276	Underdeveloped ovaries	36074	Subunit of the heterodimeric SUMO activating enzyme
346	COX7AL	CG18193	No germline TRiP line	NA	Mitochondrial respirasome assembly and regulation of oxidative phosphorylation
347	Pi3K68D	CG11621	Wildtype	34621, 35265	Phosphatidylinositol kinase involved in the regulation of the cortical actin cytoskeleton and the Egfr signaling pathway
348	CG11638	CG11638	Wildtype	65246	Predicted to enable calcium ion binding activity and enzyme regulator activity
349	nudE	CG8104	Development + SC defects	38954	Contributes to the spindle checkpoint, spindle orientation, centrosome behavior and dendrite morphogenesis
			Wildtype	41860
350	CG14561	CG14561	No germline TRiP line	NA	None available
351	Hmg-2	CG9418	Wildtype	42542, 42766	Non-histone chromosomal high-mobility group protein family that binds to DNA in a non-sequence specific fashion to induce structural changes in DNA
352	Dlip3	CG12767	No germline TRiP line	NA	Transcription factor that regulates photoreceptor number and fate
353	CycA	CG5940	Uderndeveloped ovaries	35694	Controls cell cycle progression
354	nanos	CG5940	Wildtype	32985	Involved in germline development, germline stem cell renewal, abdominal segmentation, and neuronal morphogenesis
			Development + SC defects	33973
355	S	CG4385	Wildtype	66952	Type II transmembrane protein that facilitates Egfr ligand trafficking from the endoplasmic reticulum
356	CG14341	CG14341	No germline TRiP line	NA	Orthologous to human male-enhanced antigen 1
357	CkIIalpha-i3	CG3217	No germline TRiP line	NA	None available
358	Rhp	CG8497	Wildtype	54474	Predicted to be involved in negative regulation of stress fiber assembly
359	Agpat2	CG17608	No germline TRiP line	NA	Predicted 1-acylglycerol-3-phosphate O-acyltransferase activity and involved in behavioral response to ethanol.
360	CG17343	CG17343	Wildtype	62484	None available
361	agt	CG1303	Wildtype	44461, 62411	Encodes a methylated-DNA-cysteine S-methyltransferase involved in DNA repair
362	Roc1a	CG16982	Wildtype	32362	C2H2 type zinc finger protein and component of several Cullin-Ring E3 ubiquitin ligase complexes
363	mms4	CG12936	Wildtype	64952	Non-catalytic subunit of the mus81-mms4 structure-selective endonuclease that functions in DNA repair
364	SMC3	CG9802	Wildtype	33431	Subunit of the cohesin complex
			SC assembly defect	36783, 50899, 60017
365	CG18262	CG18262	Wildtype	33348	Predicted to be involved in regulation of transcription by RNA polymerase II
366	Lsm12a	CG15735	Wildtype	34666	Functions in the circadian pacemaker neurons to activate the TYF-dependent translation of per and maintain 24 hour periodicity in circadian behaviors
367	pn	CG3461	Wildtype	65920	Involved in mtDNA maintenance and eye pigment biosynthesis
368	CG4968	CG4968	Wildtype	35615, 65154	Possible hydrolase that can remove conjugated ubiquitin from proteins in vitro
369	Tao	CG14217	Wildtype	34881, 35147, 41936	Ser/Thr kinase of the Mst/Ste20 family and implicated in the Hippo and PAR-1 pathways
370	CG10063	CG10063	No germline TRiP line	NA	None available
371	gpp	CG42803	SC maintenance defect	34842	Histone methyltransferase required for Polycomb Group (PcG) and trithorax Group (trxG) maintenance of expression
			Wildtype	41893, 42556, 42919
372	CG10681	CG10681	Wildtype	44558	Orthologous to human KxDL motif containing 1
373	Mcm3	CG4206	Underdeveloped ovaries	34686	Component of the MCM2-7 hexamer and part of the main DNA helicase that functions during DNA replication
374	Nse4	CG13142	No germline TRiP line	NA	Kleisin component of the SMC5/6 protein complex
375	CG43191	CG43191	No germline TRiP line	NA	None available
376	CG3655	CG3655	No germline TRiP line	NA	Predicted to enable UDP-galactosyltransferase activity.
377	Rcd-1	CG14213	Underdeveloped ovaries	67987	Involved in mRNA catabolic process and negative regulation of translation
378	CG18586	CG18586	Wildtype	55270, 56948, 61295	Predicted to enable long-chain fatty acid-CoA ligase activity
379	Taf3	CG2009	Wildtype	43174, 65061	Interacts with the transcription factor encoded by Trl and is involved in transcriptional activation
380	CG8300	CG8300	Wildtype	43242	Orthologous to several human genes including family with sequence similarity 177 member A1
381	pcs	CG7761	Wildtype	61915	Involved in several processes, including female germline ring canal formation; muscle cell fate specification; and muscle organ morphogenesis
382	hiw	CG32592	Wildtype	67931, 80451	Atypical E3 ubiquitin-protein ligase which specifically mediates ubiquitination of threonine and serine residues
383	tty	CG1693	No germline TRiP line	NA	Predicted to act as a chloride channel.
384	CG42404	CG42404	No germline TRiP line	NA	Predicted to be active in membrane
385	CG15536	CG15536	Wildtype	61971	None available
386	jet	CG1693	No germline TRiP line	NA	F-box protein that is a component of an SCF E3 ubiquitin ligase complex
387	Ude	CG18410	No germline TRiP line	NA	DNA-processing enzyme with uracil-DNA-degrading activity
388	rdx	CG12537	Wildtype	82972	Substrate recognition component of Cul3-based E3 ubiquitin ligase complexes
389	mahe	CG10777	Wildtype	77455	RNA helicase
390	spag	CG13570	Underdeveloped ovaries	38371	Co-chaperone that associates with Hsp70 and Hsp90 to regulate their activity in macromolecular complexes like RNA polymerase, ribonucleoproteins and Phosphatidyl-Inositol 3-kinase-related kinases
391	fa2h	CG30502	No germline TRiP line		Predicted to be involved in fatty acid metabolic process
392	twe	CG4965	Development and SC defects	33044, 36587	Putative tyrosine phosphatase regulating the meiotic cell cycle and spermatogenesis
393	glu	CG11397	Underdeveloped ovaries	32350, 36069	Subunit of the condensin complex that is required for chromosome condensation and sister chromatid segregation
394	RnrS	CG8975	Development + SC defects	32864	Catalyzes the biosynthesis of deoxyribonucleotides
395	Msh6	CG7003	Wildtype	35737	Detects base-base mismatches and small insertion/deletion loops to recruit the mismatch repair machinery
396	CG2247	CG2247	No germline TRiP line	NA	Involved in defense response to bacterium
397	sds22	CG5851	No germline TRiP line	NA	Involved in establishment or maintenance of polarity of follicular and larval imaginal disc epithelium
398	nrm	CG43079	Wildtype	52945	Involved in synaptic target recognition
399	CG17650	CG17650	No germline TRiP line	NA	None available
400	SMC1	CG6057	Wildtype	34351, 36598	Part of the cohesin ring complex involved in sister chromatid cohesion, gene expression and DNA repair
401	rad50	CG6339	No germline TRiP line	NA	Required for double-strand break repair and telomere maintenance
402	Rev1	CG12189	Wildtype	36654	Translesion DNA polymerase with roles in tolerance and repair of DNA damage
403	CG4101	CG4101	No germline TRiP line	NA	Orthologous to human mannosidase beta like
404	Hat1	CG2051	Underdeveloped ovaries	34730	B-type histone acetyltransferase involved in the escort machinery of newly synthesized histones encoded by His3 and His4 to chromatin and acetylates the product of His4 at lysines 5 and 12
			Wildtype	42488
405	stau	CG5753	Wildtype	35690, 43187, 82965	Double-stranded RNA binding protein involved in mRNA localization, anterior and posterior patterning, nervous system development and long term memory
406	Smr	CG4013	Wildtype	34087, 34528, 57464	Corepressor that mediates transcriptional silencing of the Ecdysone receptor:Ultraspiracle heterodimer
407	CG12948	CG12948	No germline TRiP line	NA	Orthologous to human chromosome 14 open reading frame 119
408	Ntf-2r	CG10174	Wildtype	54462	Predicted to be involved in protein import into nucleus
			Underdeveloped ovaries	62178
409	BicD	CG6605	Underdeveloped ovaries	35405	Links diverse cargo to the dynein/dynactin motor to control spatial aspects of gene expression and polarity formation during development
			Development + SC maintenance	42929
410	CSN8	CG42522	Development, SC assembly, and DNA repair defects	33370	Subunit 8 of the COP9 signalosome (CSN) which plays a central role in the regulation of E3-cullin RING ubiquitin ligases
411	Arp2	CG9901	No germline TRiP line	NA	Actin-related protein within the actin nucleator Arp2/3 complex
412	dgt3	CG3221	Development + SC assesmbly delay	58137	Augmin complex, component which plays a role in centrosome-independent generation of spindle microtubules
413	CG5676	CG5676	No germline TRiP line	NA	Orthologous to several human genes including FUN14 domain containing 2
414	CG12194	CG12194	No germline TRiP line	NA	Orthologous to human major facilitator superfamily domain containing 1
415	Nelf-E	CG5994	Wildtype	32835	Subunit of the NELF complex, which causes the promoter proximal pause of the RNA polymerase II
416	Ndc80	CG9938	Underdeveloped ovaries	37482, 38260	Kinetohchore protein involved in mitotic metaphase plate congression
417	Pcd	CG1963	Wildtype	77347	Predicted to be involved in tetrahydrobiopterin biosynthetic process
418	CG12877	CG12877	Wildtype	36834	Orthologous to several human genes including RNA exonuclease 1 homolog
419	GLaz	CG4604	Wildtype	67228	Lipid binding protein that longevity, stress resistance, and behavior
420	bol	CG4760	No germline TRiP line	NA	Translational regulator required in spermatogenesis for entry into meiosis and spermatid differentiation
421	CG4686	CG4686	No germline TRiP line	NA	Orthologous to human transmembrane protein 256
422	CG13339	CG13339	No germline TRiP line	NA	None available
423	CG5439	CG5439	Wildtype	34093, 50957	Orthologous to human sorting nexin 29
424	Acox57D-p	CG9707	Wildtype	50567, 64585	Predicted to enable acyl-CoA oxidase activity, fatty acid binding activity, and flavin adenine dinucleotide binding activity
425	CG8142	CG8142	Wildtype	36609	Orthologous to human replication factor C subunit 4
			Underdeveloped ovaries	42489
426	His3.3A	CG5825	Wildtype	42620	Variant histone H3 which replaces conventional H3 in a wide range of nucleosomes in active genes and is specifically enriched in modifications associated with active chromatin
427	CG12477	CG12477	No germline TRiP line	NA	Orthologous to several human genes including makorin ring finger protein 1, makorin ring finger protein 2, and makorin ring finger protein 3
428	CG2694	CG2694	Wildtype	43969, 61848	None available
429	dpr6	CG14162	No germline TRiP line	NA	Involved in synapse organization
430	HIP-R	CG2947	Wildtype	32900, 34018	Co-chaperone that stabilizes the ADP-bound conformation of Hsp7
431	MED22	CG3034	Wildtype	34573	Component of the Mediator complex involved in the regulated transcription of nearly all RNA polymerase II-dependent genes
432	Myd88	CG2078	Wildtype	36107	Adaptor protein involved in in the Toll pathway, which plays key roles in various developmental and immune processes
433	CG4768	CG4768	No germline TRiP line	NA	Orthologous to human HUWE1 associated protein modifying stress responses
434	spn-E	CG4768	DNA repair defect	34808	Represses transposable elements and prevents their mobilization via the piRNA metabolic process
			Wildtype	35303
435	CG33695	CG33695	Wildtype	61171	Orthologous to human chromosome 17 open reading frame 49
436	14-3-3epsilon	CG31196	SC maintenance defect	34884, 35441	Involved in embryonic hatching, germ cell migration, gonad formation, wing venation and eye development
437	CG18213	CG18213	Wildtype	41848	Predicted to enable histone deacetylase binding activity
438	clos	CG42600	Wildtype	52966	Functions in vitelline membrane integrity and Torso receptor activation
439	DCP1	CG11183	Development and SC defects	67874	Subunit of the mRNA decapping holoenzyme involved in osk mRNA localization and miRNA-mediated gene silencing
440	CG34150	CG34150	No germline TRiP line	NA	Orthologous to human LYR motif containing 7
441	Pp1-87B	CG5650	Underdeveloped ovaries	32414, 67911	Regulates mitotic chromosomal segregation and chromatin condensation during interphase
442	Boh1	CG33213	No germline TRiP line	NA	Predicted to be involved in regulation of transcription by RNA polymerase II
443	PolE4	CG11301	Wildtype	36605, 64892	Accessory, non-catalytic subunit of the major replicative polymerase epsilon
444	Grip84	CG3917	Wildtype	33548	Associates with gamma-tubulin a to regulate microtubule nucleation, dynamics and organization
445	CG8526	CG8526	No germline TRiP line	NA	Orthologous to human asparaginase
446	CG8289	CG8289	Wildtype	33361	Predicted to be involved in chromatin organization and negative regulation of transcription by RNA polymerase II
447	Phyhd1	CG14688	Wildtype	77173	Predicted to enable 2-oxoglutarate-dependent dioxygenase activity
448	Hrb27C	CG10377	Development, SC maintenance, and DSB repair	33716	Component of ribonucleosomes involved in pole plasm oskar mRNA localization
449	sigmar	CG4091	Wildtype	65939	NFAIP8-like (TIPE) protein family member that contribute to JNK signaling modulation, cytoskeletal remodeling and autophagy
450	Nap1	CG5330	Wildtype	35445, 38257, 65936	Core histone chaperone involved in histone nuclear transfer and chromatin assembly
451	Boot	CG13741	Wildtype	36610, 62392	Involved in piRNA processing
452	Polr2J	CG6840	No germline TRiP line	NA	Component of RNA polymerase II
453	eIF4E6	CG1442	No germline TRiP line	NA	RNA 7-methylguanosine cap binding protein
454	Syx13	CG11278	Wildtype	38525	Syntaxin family of t-SNAREs that mediate vesicle fusion within cells
455	Cenp-C	CG31258	Underdeveloped ovaries	34692, 35480, 38917, 54806	Essential centromere protein and provides a binding site for the Mis12 kinetochore protein complex
456	maf-S	CG9954	Wildtype	40853	Involved in head development and positive regulation of transcription by RNA polymerase II
457	Claspin	CG32251	Wildtype	32974	Involved in the ATR-Chk1 checkpoint pathway
458	not	CG4166	No germline TRiP line	NA	Component of the Spt-Ada-Gcn5 Acetyltransferase (SAGA) chromatin modifying complex
459	CG9945	CG9945	No germline TRiP line	NA	Predicted to be part of the Cul4-RING E3 ubiquitin ligase complex
460	tral	CG4166	Underdeveloped ovaries	38908, 53961	Required for oocyte dorsoventral patterning via actin and microtubule cytoskeleton organization
461	SmD2	CG1249	Wildtype	55163	Part of the heteroheptameric ring complex Sm core, which is involved in spliceosomal small nuclear RNPs formation
462	Sec61gamma	CG14214	Wildtype	67291	Required for protein translocation in the endoplasmic reticulum
463	bora	CG6897	No germline TRiP line	NA	Binding partner of AurA required for spindle orientation and asymmetric cell division
464	dnc	CG32498	Wildtype	41644, 53344	A cAMP-specific phosphodiesterase with pivotal roles in neurological and behavioral plasticity including synaptic development and function, learning and courtship
465	Not1	CG34407	Underdeveloped ovaries	32836	Poly(A)-specific ribonuclease involved in translation inhibition and ovarian follicle cell development
466	dod	CG34407	No germline TRiP line	NA	Involved in regulation of protein ubiquitination and locomotor rhythm
467	Dpy-30L1	CG6444	Wildtype	41946	Part of the COMPASS complex, a histone H3K4 methyltransferase complex thought to be responsible for histone H3K4 di- and trimethylation
468	Cep97	CG3980	No germline TRiP line	NA	Centriolar protein that helps prevent the centriole microtubules from extending beyond the distal end of the centriole
469	icln	CG4924	No germline TRiP line	NA	Assembly chaperone in the biogenesis of pre-mRNA processing small nuclear ribonucleoproteins
470	CG14232	CG14232	No germline TRiP line	NA	Orthologous to several human genes including acyl-CoA binding domain containing 3
471	mil	CG5017	No germline TRiP line	NA	Nucleosome assembly factor involved in spermatogenesis, long-term memory formation and male courtship
472	CG6425	CG6425	No germline TRiP line	NA	None available
473	zetaCOP	CG3948	No germline TRiP line	NA	Involved in regulation of lipid storage
474	Fgop2	CG10158	Wildtype	60065	Involved in negative regulation of hippo signaling
475	CG33229	CG33229	No germline TRiP line	NA	None available
476	CG3176	CG3176	Wildtype	41663, 61310	Predicted to be involved in extrinsic apoptotic signaling pathway
477	Zaf1	CG6808	SC maintenance defect	35588	Predicted to be involved in regulation of transcription by RNA polymerase II
			Wildtype	61265
478	CG10336	CG10336	Development, DNA repair, and SC defects	44459, 60378	Predicted to be important for cell survival after DNA damage or replication stress
479	Dip-C	CG5663	Wildtype	51708	Involved in proteolysis.
480	mud	CG12047	Sporadic, large SC polycomplexes	35044, 38190	Regulates spindle orientation via interactions with the dynein complex
481	RapGAP1	CG44086	Wildtype	42782	Small G protein that mediates the activation of ERK signaling
482	CG11417	CG11417	No germline TRiP line	NA	Orthologous to human ESF1 nucleolar pre-rRNA processing protein homolog
483	CG11658	CG11658	Wildtype	43298	Orthologous to human F-box protein 25 and F-box protein 32
484	Slip1	CG1783	No germline TRiP line	NA	Regulates calcium-activated potassium channel (Slo) currents and the number of Slo channels in the plasma membrane
485	CG15312	CG15312	No germline TRiP line	NA	Predicted to be active in neuron projection
486	Nedd8	CG15312	Underdeveloped ovaries	33881	Involved in protein ubiquitination and degradation, via Cullin neddylation.
487	SmF	CG16792	Underdeveloped ovaries	76067	Part of the Sm core which binds to spliceosomal small nuclear RNAs and helps to carry out pre-mRNA splicing
488	Mat1	CG7614	Wildtype	57312	RING finger protein involved in the activation of Cdk7 kinase
489	dhd	CG4193	Wildtype	41857, 67345	Thioredoxin-like protein necessary for the initiation of embryonic development
490	Lkb1	CG9374	Wildtype	34362, 35151	Serine/threonine kinase that activates AMP-dependent protein kinase (AMPK) family kinases in processes such as cell polarity, metabolism, apoptosis, and cell growth
491	mael	CG11254	Underdeveloped ovaries	34793	Involved in both the piRNA and miRNA metabolic processes
			Development defects	35202
492	Pgls	CG17333	Wildtype	42933	Predicted 6-phosphogluconolactonase activity and to be involved in pentose-phosphate shunt, oxidative branch
493	Fen1	CG8648	Underdeveloped ovaries	35764	Structure-specific nuclease involved in DNA replication and repair
494	Tpc1	CG6608	Wildtype	67967	Role in importing thiamine pyrophosphate (ThPP) into mitochondria
495	Fkbp39	CG6226	Wildtype	32348	Inhibitor of autophagy in larval fat body
496	piwi	CG6122	Underdeveloped ovaries	33724, 34866	Part of the piRNA pathway
			Wildtype	37483, 57819
497	TER94	CG6122	Underdeveloped ovaries	32869, 35608	Ubiquitin-dependent molecular chaperone in processes including larval midgut cell programmed cell death, macroautophagy, and the negative regulation of signal transduction
498	Uba2	CG7528	Underdeveloped ovaries	35806, 63986	Subunit of the heterodimeric SUMO activating enzyme
499	SCCRO4	CG6597	No germline TRiP line	NA	Involved in the regulation of protein neddylation
500	mino	CG5508	Wildtype	63587, 67759	Functions in phosphatidic acid biosynthesis and is also essential for piRNA biogenesis
1. Name in FlyBase as of November 2022 (Gramates et al 2022).
2. Function based on descriptions in FlyBase and may not include all functions if the protein plays many roles.
