# Supplementary material for: A transcriptomics-based RNAi screen for regulators of meiosis and early stages of oocyte development in Drosophila melanogaster
Source: G3 (Bethesda). 2024 Feb 9;14(4):jkae028. doi: 10.1093/g3journal/jkae028 (PMC10989863; doi:10.1093/g3journal/jkae028)
Supplement: jkae028_Supplementary_Data [file jkae028_supplementary_data.zip › Supplementary_Table_4_G3-2023-404773.xlsx]

## Sheet: Sheet1
Rank	Gene Symbol	FlyBase ID	Mean_LogFC_Rank	Median_LogFC_Rank	Mean_padj_Rank	Median_padj_Rank
1	bru1	FBgn0000114	1.5	1	1.25	1
2	CG14932	FBgn0032375	5	4.5	3.25	2
3	cona	FBgn0038612	5.75	5.5	3.75	4
4	CG32625	FBgn0052625	5	4	4	4
5	zpg	FBgn0024177	6.5	4	5	3.5
6	ovo	FBgn0003028	7.5	5.5	5.5	4.5
7	vas	FBgn0283442	6.5	7.5	6	5.5
8	BigH1	FBgn0038252	9	8	6.5	6
9	gnu	FBgn0001120	13.25	9.5	9.25	9.5
10	c(3)G	FBgn0000246	4	3	11	2.5
11	Oxp	FBgn0034255	15	14	12.75	12.5
12	AGO3	FBgn0250816	7	6	13.5	7.5
13	CG5194	FBgn0035955	22.25	21.5	15.5	14
14	aub	FBgn0000146	24.5	23.5	15.75	14
15	CG14036	FBgn0031677	19	17.5	19.25	17
16	CG11674	FBgn0030551	58.5	26.5	21.25	13
17	CG9926	FBgn0038190	41.25	35.5	22.75	19.5
18	Drep2	FBgn0028408	26.5	21.5	23	16
19	stet	FBgn0020248	42.75	36	24	24.5
20	corolla	FBgn0267967	57.25	41.5	24.25	19.5
21	CG34323	FBgn0085352	51.75	39.5	24.5	22.5
22	CG13540	FBgn0034839	33.25	14	27	9
23	moon	FBgn0030373	62.5	32	27.75	30
24	narya	FBgn0031018	80.75	71	32.25	33.5
25	stil	FBgn0003527	71.25	59.5	33.75	28
26	blanks	FBgn0035608	55.75	58	34	23.5
27	qin	FBgn0263974	95.75	62.5	35.75	27.5
28	tej	FBgn0033921	108.25	87	36.25	25.5
29	wisp	FBgn0260780	143.25	29.5	41.5	12.5
30	HP6	FBgn0031613	88.5	45.5	43.5	19.5
31	orb	FBgn0004882	147.25	95.5	45.25	45
32	CG9925	FBgn0038191	286.5	82.5	45.25	37.5
33	CG12493	FBgn0035571	98	41	45.5	18
34	rhi	FBgn0004400	136.75	116.5	45.75	32.5
35	CG13029	FBgn0036670	349.75	120.5	47.75	32
36	CG14545	FBgn0040602	22.5	15	50.75	14.5
37	Smn	FBgn0036641	26.5	17.5	53.25	20
38	Cyt-c1L	FBgn0039651	188.5	133	56.5	24
39	Rbp9	FBgn0010263	210.5	126	58.75	70
40	CG32814	FBgn0052814	260.5	151.5	60.75	21
41	Ant2	FBgn0025111	2.25	1.5	61.5	28
42	Rpt3R	FBgn0037742	208.5	148	64	36.5
43	otu	FBgn0003023	267	200.5	64.5	56
44	CG32971	FBgn0052971	178	123.5	64.75	43
45	CG14931	FBgn0032374	280.5	310	66.75	55
46	CG18190	FBgn0034403	76.5	73	68.5	71.5
47	CG15047	FBgn0030938	711.25	41	68.5	56.5
48	CG43062	FBgn0262364	331	249	70.75	63
49	chinmo	FBgn0086758	35	26	72.25	19.5
50	ord	FBgn0003009	404.75	241	74.25	30
51	kipf	FBgn0014931	200	192	80.5	91
52	nenya	FBgn0051053	471.25	431	80.75	93.5
53	CG4570	FBgn0037844	76.5	67	81.5	49.5
54	CG13949	FBgn0031288	494.25	481.5	83.5	78
55	krimp	FBgn0034098	119.5	111.5	86.25	64
56	His3.3B	FBgn0004828	17.75	12	87	84.5
57	sunn	FBgn0052088	969.25	637	89.25	65
58	CycJ	FBgn0010317	298.75	260	89.5	86
59	exu	FBgn0000615	312.5	308.5	92.5	97.5
60	gammaTub37C	FBgn0010097	628.5	580.5	94.75	90.5
61	CG1943	FBgn0037468	17	2.5	96	102
62	superdeath	FBgn0039640	358.75	276.5	96.25	94.5
63	CG14346	FBgn0031337	827.25	722.5	96.25	53
64	CG34355	FBgn0085384	984.75	1023	96.5	73.5
65	Trf5	FBgn0031446	693	282	98.25	44.5
66	CG12851	FBgn0035086	1188.75	1164.5	98.5	72
67	Ssb-c31a	FBgn0015299	16	11.5	99.5	101.5
68	mei-P26	FBgn0026206	17.5	12.5	100	103.5
69	mtrm	FBgn0010431	414.25	328.5	100	99
70	CG14868	FBgn0038330	1103.75	1109.5	100.25	59.5
71	fal	FBgn0028380	85.5	62	101.5	73
72	Rcd-1r	FBgn0032089	889	730	101.5	81
73	CG5281	FBgn0037902	646	546.5	102.5	114.5
74	vilya	FBgn0283545	452	360.5	103.25	102
75	CG32483	FBgn0052483	1031.25	870	103.25	73
76	hdm	FBgn0029977	844.5	552.5	105	104
77	qua	FBgn0003187	905	548	105.25	102
78	CG1503	FBgn0031157	602	642.5	105.5	84
79	Pxt	FBgn0261987	553.5	409	105.75	84
80	NANS	FBgn0038045	1049.75	1037	107.75	54.5
81	bgcn	FBgn0004581	1169	1122.5	107.75	66
82	Pdfr	FBgn0260753	1231.25	953.5	109.25	106.5
83	CG6628	FBgn0036072	896.75	487	110	60
84	CG43689	FBgn0263772	948.5	639	110.5	112.5
85	karr	FBgn0040784	874	432	111.75	59.5
86	shep	FBgn0052423	20.5	17.5	112.5	87
87	CG14864	FBgn0038311	531.75	449.5	112.5	117
88	bam	FBgn0000158	210	116.5	114.25	44
89	CG6927	FBgn0029733	655	682	114.25	115.5
90	CG12782	FBgn0034838	1103.75	769.5	114.75	60
91	CG30380	FBgn0050380	763.5	423.5	115.75	79
92	KFase	FBgn0287695	1187.5	1418.5	116.5	77.5
93	CG44774	FBgn0266000	25.75	7	116.75	116.5
94	pav	FBgn0011692	77.25	55	117.5	114
95	Corp	FBgn0030028	114.75	44.5	118.75	28
96	CG15760	FBgn0030508	1402.5	1445.5	120.5	104.5
97	qjt	FBgn0036730	1234	1224	121.75	84.5
98	endos	FBgn0061515	35.5	23	123.5	131
99	SkpA	FBgn0025637	112.5	36	124	128
100	Ccdc114	FBgn0038452	1660	1887	124	93
101	CG2839	FBgn0031273	1097.75	1282	127.25	111.5
102	Mov10	FBgn0034187	1395.25	1367	130	82.5
103	X11Lbeta	FBgn0052677	429.25	419	130.25	89.5
104	plu	FBgn0003114	582	343	130.25	142
105	CG15172	FBgn0032740	1303.5	1203.5	130.5	84.5
106	TfIIA-S	FBgn0013347	19	17.5	133.75	122
107	CG13148	FBgn0033767	648.25	508.5	134.25	101
108	CG10013	FBgn0038012	1408.25	1035	134.5	79.5
109	fuss	FBgn0039932	1498	1078.5	135.75	109.5
110	CG17625	FBgn0039002	898	907.5	137.75	132
111	CG4502	FBgn0031896	60.25	18	140	120
112	CG44303	FBgn0265362	82	75.5	142.5	107
113	Cks85A	FBgn0037613	45.25	30.5	143	165
114	c(2)M	FBgn0028525	753.75	648.5	144.5	109.5
115	mGluR	FBgn0019985	1849.75	1958	144.5	113.5
116	lok	FBgn0019686	57.5	41.5	144.75	83
117	trsn	FBgn0033528	43	29	148	128
118	Sans	FBgn0033785	436.25	377.5	150.5	172.5
119	CG10405	FBgn0038431	1789.5	1685.5	151	104.5
120	Gbeta5	FBgn0030011	1289.25	1326	151.25	125.5
121	CG3630	FBgn0023540	506	526.5	151.5	123
122	Mcr	FBgn0267488	407.75	256	157	128
123	CG2887	FBgn0030207	1699.25	1643	157.5	125.5
124	Chrac-14	FBgn0043002	36.75	30.5	158.25	180.5
125	Acer	FBgn0016122	790.5	715	158.75	175
126	Syx4	FBgn0024980	883.25	876.5	159.25	172
127	CG34008	FBgn0054008	269.25	269	159.5	138
128	Ref1	FBgn0010774	98.75	92.5	160.75	127
129	bgm	FBgn0027348	572.25	486.5	161.5	137
130	CG5111	FBgn0039343	1874.25	1886	161.75	106
131	Setx	FBgn0035842	280.25	239.5	163	156
132	solo	FBgn0283440	1239.25	1055	163.5	171.5
133	Pdcd4	FBgn0030520	14.25	9	165.25	94
134	CG42260	FBgn0259145	366	196	165.5	57
135	Tl	FBgn0262473	857.25	686	169	175.5
136	Phf7	FBgn0031091	190.75	173	170.5	148.5
137	CG42450	FBgn0259927	1390.75	1137.5	170.5	162
138	TfIIA-S-2	FBgn0040338	1312.5	908.5	171	158
139	Oda	FBgn0014184	69	67	171.25	190
140	Nxf3	FBgn0263232	280.75	261	172.25	174
141	CG33181	FBgn0053181	193	148	172.5	61
142	tomb	FBgn0031715	1489	1429	173.75	136.5
143	yl	FBgn0004649	593.25	299.5	174.25	98
144	CG7054	FBgn0038972	170	127.5	176.5	111.5
145	CG8066	FBgn0038243	450.25	373.5	180	192
146	CG12605	FBgn0035481	2212.5	1956	181.75	133.5
147	mts	FBgn0004177	229.25	46.5	182.75	178
148	SkpC	FBgn0026175	1674.25	1865.5	183.25	149
149	Gasz	FBgn0033273	261.5	237	187.5	180.5
150	CG10151	FBgn0033960	930.25	814	188.25	120.5
151	CG3679	FBgn0027521	704.5	757.5	189	210.5
152	CG42299	FBgn0259195	1754.25	1669.5	189.5	192.5
153	HP4	FBgn0035829	76.5	78	189.75	181
154	msd1	FBgn0035209	66.75	56.5	190	159
155	CG4949	FBgn0030813	235.75	218.5	190.25	165.5
156	BthD	FBgn0030501	35.25	38	190.5	200
157	PMP34	FBgn0052250	298	290	190.75	183.5
158	daed	FBgn0031398	84.25	72	191	194
159	cav	FBgn0026257	202	208	191	209.5
160	Agpat4	FBgn0036622	496.75	372.5	192.5	116.5
161	CG11983	FBgn0037654	1799.5	1855	192.75	165.5
162	Scgbeta	FBgn0038042	2191.5	2071	192.75	164.5
163	CG6693	FBgn0037878	74	67.5	194.25	154.5
164	mh	FBgn0267977	422	400.5	196.25	196
165	Nthl1	FBgn0032907	352.75	361	197	178
166	Pa1	FBgn0287454	69.25	63	199	205
167	sina	FBgn0003410	80.5	50.5	199.25	228
168	retn	FBgn0004795	720.75	500	199.25	113.5
169	eIF4G2	FBgn0260634	36.75	40.5	200.25	202
170	RPA2	FBgn0288834	50.75	27	200.25	204
171	tut	FBgn0052364	2324.5	2239.5	200.25	164
172	cGlr2	FBgn0050424	1641	1322	200.5	196
173	CG43088	FBgn0262534	1502	990	201.75	200
174	gNacalpha	FBgn0031296	1259.75	1250.5	202	172.5
175	CG32373	FBgn0052373	1768.25	1389	203	174.5
176	cac	FBgn0263111	1826.5	1706	203.25	205
177	enc	FBgn0004875	84	62	203.75	185.5
178	His4r	FBgn0013981	175.5	105	206.5	135.5
179	Nup35	FBgn0030943	84.75	78.5	211.75	181.5
180	CG15891	FBgn0029860	114.25	53	212	150
181	ebd2	FBgn0037076	455	455.5	213.75	164
182	Dlc90F	FBgn0024432	75	69	215	159
183	CG9705	FBgn0036661	127.5	42	215.5	199.5
184	CtBP	FBgn0020496	255.25	30.5	215.75	162
185	dao	FBgn0028862	2253.75	2106.5	216.5	215.5
186	del	FBgn0086251	388	359.5	217	104.5
187	Bsg	FBgn0261822	104.5	51	218.25	205.5
188	HipHop	FBgn0036815	50.75	49.5	219.25	152.5
189	lolal	FBgn0022238	186.25	93	220	205.5
190	CG8490	FBgn0033715	135.5	113	220.5	211
191	trk	FBgn0003751	1298	1029	220.5	199.5
192	CG14647	FBgn0037244	139.25	92.5	221	148.5
193	Kul	FBgn0039688	1872	2010	225.75	245
194	Src64B	FBgn0262733	148.5	129.5	228	139.5
195	RfC4	FBgn0260985	84.5	77	228.25	262.5
196	CG32816	FBgn0052816	1998	1889.5	229	239.5
197	Mis12	FBgn0035725	192.5	117	229.5	142.5
198	VhaAC39-2	FBgn0039058	2555.75	2634	230	210
199	CG3919	FBgn0036423	714.25	752	230.25	215.5
200	Bgb	FBgn0013753	265.5	262	233	246.5
201	FASN3	FBgn0287184	935	419	233.25	136.5
202	CG8097	FBgn0030660	169.75	170	234.75	197.5
203	Prosbeta2R2	FBgn0037296	2123.75	1987.5	234.75	225
204	CG13955	FBgn0033412	2863.75	2836	235	224
205	Mlf	FBgn0034051	74.25	70.5	236.75	206
206	cuff	FBgn0260932	1277.25	1325	238.5	255.5
207	Phs	FBgn0036522	80.5	88.5	238.75	235.5
208	Sodh-2	FBgn0022359	213.25	106	238.75	226.5
209	CG5039	FBgn0039356	261.5	244.5	239	216
210	qsm	FBgn0028622	1492.75	1306.5	239.5	236.5
211	Brd7-9	FBgn0031947	102.25	55	239.75	208
212	CG7724	FBgn0036698	1846.5	1801.5	241	190.5
213	goe	FBgn0027528	1382.75	1092	241.5	244
214	CG18528	FBgn0039189	818.5	701.5	242.75	243.5
215	CG4842	FBgn0036620	1202	1045	242.75	169
216	CG7352	FBgn0037581	1148.25	1201	244.5	141
217	Nse1	FBgn0031848	291.25	271.5	245.75	258.5
218	dnd	FBgn0038916	1901.75	2373	246.25	261
219	CG42340	FBgn0259242	1204	1321	247.25	252
220	Nipped-B	FBgn0026401	162	75	247.5	270
221	baf	FBgn0031977	125	30	247.75	213
222	CG7208	FBgn0038575	856.25	613.5	249.25	173
223	CG18131	FBgn0031343	2298	1802	250.5	243.5
224	Gsc	FBgn0010323	1510.5	1575.5	250.75	140
225	Sse	FBgn0035627	877.5	851	256.75	223.5
226	Reph	FBgn0021800	125.25	107.5	257.75	162.5
227	CG34261	FBgn0085290	185.25	166.5	258	283.5
228	CG14657	FBgn0037282	281.25	268.5	258.5	249.5
229	SMC2	FBgn0027783	172	152.5	261.25	263.5
230	CG34328	FBgn0085357	2576.75	2470.5	261.25	246
231	GILT3	FBgn0039098	976.75	982	262.5	156
232	snf	FBgn0003449	78.5	79.5	263.5	200.5
233	rpk	FBgn0022981	615	538	263.5	76.5
234	eIF4E3	FBgn0265089	1824.75	1478.5	263.5	213
235	CG43867	FBgn0264449	968.5	827.5	264	259.5
236	egg	FBgn0086908	292.25	210	265.25	277.5
237	Chd3	FBgn0023395	638.25	423	265.25	278.5
238	D1	FBgn0000412	227.25	70	266	289
239	HP1D3csd	FBgn0030994	1284.25	1337	268.25	142
240	Sumo	FBgn0264922	360	89.5	268.5	153.5
241	Parp	FBgn0010247	87.25	40.5	269.5	254
242	CG31898	FBgn0051898	792.25	710.5	269.5	199
243	Rh4	FBgn0003250	2747.5	2759.5	270.5	247
244	asf1	FBgn0029094	63.5	56.5	272	277
245	Pka-C1	FBgn0000273	107.5	97	272.25	269
246	CG12984	FBgn0037042	1860.5	1889	274.5	151
247	CG7878	FBgn0037549	115.5	118.5	276.25	285.5
248	CG4020	FBgn0029821	1877.5	1632.5	278	283
249	hrg	FBgn0015949	120.25	117.5	278.5	294.5
250	CG31125	FBgn0051125	1087.5	1050	279.75	154.5
251	Trf2	FBgn0261793	137.25	73.5	282.75	322
252	aurA	FBgn0000147	434.5	455.5	284.5	283
253	CG32243	FBgn0052243	179	182.5	285	313.5
254	wap	FBgn0266848	74.5	81.5	287.5	220.5
255	CG30389	FBgn0050389	513.75	169.5	288	182.5
256	Pcl	FBgn0003044	286	181	288.75	258
257	Mink	FBgn0039250	225.25	182	290.75	295
258	dUTPase	FBgn0250837	81.25	40	292.25	228.5
259	JIL-1	FBgn0020412	199.5	56	293	178
260	ATPsynepsilonL	FBgn0051477	1083.5	860.5	293	185.5
261	Neos	FBgn0024542	236.75	213.5	295.25	244.5
262	CG31251	FBgn0051251	730.75	731.5	296.5	323.5
263	CG10898	FBgn0037911	856.75	823.5	299.5	304.5
264	CG11052	FBgn0040524	2745.5	2605.5	304	245
265	CG8173	FBgn0030864	279.5	221.5	304.25	208
266	rdog	FBgn0039644	818.75	803	307.25	219
267	Trf4-2	FBgn0039251	1398	1311.5	307.25	229
268	CG44838	FBgn0266101	317.5	278.5	309.25	255
269	dpr18	FBgn0030723	2558	2617.5	309.5	314.5
270	mnb	FBgn0259168	229.25	62.5	309.75	253.5
271	GlcAT-P	FBgn0036144	707.5	663	311.5	277.5
272	eag	FBgn0000535	1292	1202.5	313.25	136.5
273	eIF4E1	FBgn0015218	240.75	160	314.75	370
274	CG32313	FBgn0052313	2784	2944	317.75	316
275	Polr2F	FBgn0003275	174.5	169.5	319.5	288.5
276	CG4004	FBgn0030418	256.5	202.5	319.5	302.5
277	tant	FBgn0028980	433.5	329	320	313.5
278	Rab27	FBgn0025382	631	604	321	220
279	yellow-h	FBgn0039896	2991.5	3170.5	321.75	313
280	Cdk1	FBgn0004106	150	101	322.5	339.5
281	Coq7	FBgn0029502	104.75	107	324.5	292
282	CycB	FBgn0000405	157.5	64	325	190
283	Rcd5	FBgn0263832	112.25	113	325.25	321.5
284	rig	FBgn0250850	550.25	352.5	326.25	348.5
285	Bin1	FBgn0024491	182.75	93.5	327.25	330.5
286	Cph	FBgn0029939	993.25	984	328.75	126
287	SNRPG	FBgn0261791	65	68	330	335.5
288	Baldspot	FBgn0260960	280	310	331.75	255
289	nonA-l	FBgn0015520	686.75	678.5	334.5	208.5
290	CG9961	FBgn0031451	2290.25	2167.5	338.25	336
291	CG15484	FBgn0032452	2004.25	1945	341.75	337
292	Dsp1	FBgn0278608	236.75	17.5	343	193
293	MED10	FBgn0036581	127.75	75.5	344.5	290
294	A16	FBgn0028965	184	184	346.25	334.5
295	Vha68-1	FBgn0265262	2021.5	2138	347.5	306
296	CG7966	FBgn0038115	1594.75	1129.5	349.75	353.5
297	feo	FBgn0030241	189.25	171	353	311.5
298	CG33107	FBgn0053107	536.25	534	355.5	366.5
299	CG42300	FBgn0259196	2834.5	2669.5	358.75	249.5
300	dgt4	FBgn0026085	189.75	163.5	359.25	378.5
301	CG7945	FBgn0036505	230.5	145.5	359.5	256.5
302	CROT	FBgn0039543	1087	752.5	359.75	325.5
303	Lint-O	FBgn0024993	594	598	361	317
304	CG18823	FBgn0042146	2714.5	2658	362.25	252
305	RnrL	FBgn0011703	179.5	175.5	362.5	357.5
306	akirin	FBgn0082598	395.5	49	363	203.5
307	Rab32	FBgn0002567	1061.75	932.5	363.5	275.5
308	CG30001	FBgn0050001	869	792.5	364.5	272
309	Cdc6	FBgn0035918	226	162.5	365.75	312.5
310	mad2	FBgn0035640	176.5	94	366.25	322
311	CG14312	FBgn0038596	3249	3186.5	369	264.5
312	CG6220	FBgn0033865	3195.5	3141	370.25	272
313	nmo	FBgn0011817	286.5	58	370.5	219.5
314	Fis1	FBgn0039969	140.5	129	371.25	364.5
315	scramb1	FBgn0052056	252.5	171	375.75	283.5
316	NaPi-III	FBgn0260795	613.75	460	378.25	319
317	rdgB	FBgn0003218	693.25	650	378.25	287
318	CG4306	FBgn0036787	2576.5	2507	378.75	306.5
319	Psf3	FBgn0030196	191.5	176.5	381	376
320	SmE	FBgn0261790	190	188	382.5	350.5
321	Gbeta13F	FBgn0001105	348.75	49	383.5	348
322	Cdk8	FBgn0015618	625.75	599	384.75	400
323	Prim2	FBgn0259676	632.75	502.5	385.5	371.5
324	CG15601	FBgn0030673	566	513	386	414
325	CG9992	FBgn0030744	259.25	90.5	387.5	179
326	Arpc3B	FBgn0065032	2860.25	2771.5	387.75	332.5
327	CG32017	FBgn0052017	2585.5	2983	388.25	426
328	para	FBgn0285944	3011.75	3178.5	388.75	350.5
329	Syt7	FBgn0039900	3118.5	3319	388.75	307.5
330	udd	FBgn0033261	160.75	150.5	391.5	400
331	MED20	FBgn0013531	365	359.5	392	401.5
332	Appl	FBgn0000108	2963.5	3020.5	392.25	291.5
333	Mcm5	FBgn0017577	186.25	156	393.75	315.5
334	ball	FBgn0027889	215.75	119	397.25	294
335	CG11382	FBgn0040367	1305	1070	397.25	194
336	Mos	FBgn0033773	1762.75	1475	397.5	324.5
337	CG31999	FBgn0051999	2700	2500	399	329.5
338	tor	FBgn0003733	2039.5	1947	399.25	276
339	RPA3	FBgn0288833	150.75	121	400.75	388.5
340	alph	FBgn0086361	84	78.5	403.25	348
341	CG7115	FBgn0027515	477	500	403.75	337.5
342	CG9921	FBgn0030743	216.25	92.5	404.75	314.5
343	dco	FBgn0002413	177.5	99.5	405.25	337.5
344	swa	FBgn0003655	989.75	446.5	405.5	70.5
345	Aos1	FBgn0029512	219.5	88	406	422.5
346	COX7AL	FBgn0037579	2928	2916.5	407	320
347	Pi3K68D	FBgn0015278	588.5	574.5	408.25	437
348	CG11638	FBgn0040351	2407.5	2620.5	412.5	380
349	nudE	FBgn0036059	151.25	95.5	414	383
350	CG14561	FBgn0037149	262.75	273	415	439.5
351	Hmg-2	FBgn0026582	1066.75	975	415	261
352	Dlip3	FBgn0040465	1790.5	1735.5	415.75	183
353	CycA	FBgn0000404	231.5	116.5	416.75	316.5
354	nanos	FBgn0002962	2713.75	2439.5	418.25	256
355	S	FBgn0003310	362.25	352.5	422.5	361
356	CG14341	FBgn0031315	351.75	354	422.75	425
357	CkIIalpha-i3	FBgn0025676	392.5	345.5	422.75	436
358	Rhp	FBgn0026374	1486.5	1417	424.75	192.5
359	Agpat2	FBgn0026718	843.5	658	425.25	352.5
360	CG17343	FBgn0032751	297.25	228	426.5	371
361	agt	FBgn0024912	405.5	383.5	426.75	427
362	Roc1a	FBgn0025638	295.75	292	427.25	403
363	mms4	FBgn0033549	879.5	858	427.5	240
364	SMC3	FBgn0015615	362.25	350	428.5	432.5
365	CG18262	FBgn0030012	628.25	625	429.25	395
366	Lsm12	FBgn0030364	236.75	127.5	429.5	415
367	pn	FBgn0003116	741.75	793.5	430.5	385.5
368	CG4968	FBgn0032214	186.25	193	432.25	470
369	Tao	FBgn0031030	319.75	187.5	432.25	252.5
370	CG10063	FBgn0035727	213.5	88.5	433	395.5
371	gpp	FBgn0264495	205.25	124	433.25	504.5
372	CG10681	FBgn0036291	935.5	926.5	433.75	398.5
373	Mcm3	FBgn0284442	170	130.5	434	464.5
374	Nse4	FBgn0032251	680.5	632.5	440.25	447.5
375	CG43191	FBgn0262820	959.25	311.5	442	66.5
376	CG3655	FBgn0040397	249.25	65.5	442.25	174
377	Rcd-1	FBgn0031047	38.5	35.5	442.75	543.5
378	CG18586	FBgn0035642	2044.75	1860.5	443.5	339.5
379	Taf3	FBgn0026262	195	127	444	458.5
380	CG8300	FBgn0029937	274.5	136	444	260
381	pcs	FBgn0033988	294.5	123	444	245
382	hiw	FBgn0030600	3148.5	3221.5	445.5	313
383	tty	FBgn0015558	1833.5	1850	447	174
384	CG42404	FBgn0259823	3049.75	3512.5	447.25	448.5
385	CG15536	FBgn0039766	311.25	316.5	448	499.5
386	jet	FBgn0031652	1694.75	1641	450	378.5
387	Ude	FBgn0039226	2684.75	2501.5	451	398.5
388	rdx	FBgn0264493	276.5	103.5	453	276.5
389	mahe	FBgn0029979	28.5	26.5	455.25	495.5
390	spag	FBgn0015544	354	358.5	456.25	454.5
391	Fa2h	FBgn0050502	1621.75	1291	456.5	143.5
392	twe	FBgn0002673	1715.5	1743.5	459	257
393	glu	FBgn0015391	134.25	138	460	463.5
394	RnrS	FBgn0011704	77.25	63.5	460.75	475.5
395	Msh6	FBgn0036486	1315.5	863.5	461	480
396	CG2247	FBgn0030320	507.75	496	462	414
397	sds22	FBgn0028992	218.5	144.5	462.25	484.5
398	nrm	FBgn0262509	2634	2345.5	462.25	296
399	CG17650	FBgn0031365	1991.5	2053	464.5	274.5
400	SMC1	FBgn0040283	210.5	171.5	465	434
401	rad50	FBgn0034728	291	259.5	466	544
402	Rev1	FBgn0035150	1595.5	1604.5	466	399.5
403	CG4101	FBgn0025558	241	192.5	468.75	445
404	Hat1	FBgn0037376	106.75	94.5	469	526
405	stau	FBgn0003520	360.75	344	470	432
406	Smr	FBgn0265523	203.25	103.5	471.75	488
407	CG12948	FBgn0037739	185	173.5	475	453
408	Ntf-2r	FBgn0032680	2569.5	2725	475	365.5
409	BicD	FBgn0000183	152.5	147.5	476	563
410	CSN8	FBgn0261437	235.75	162.5	479.25	534
411	Arp2	FBgn0011742	365.5	345	480.5	497.5
412	dgt3	FBgn0034569	1460.75	1404	482	323.5
413	CG5676	FBgn0032200	346	59	483	388.5
414	CG12194	FBgn0031636	2054.25	2042.5	486	192
415	Nelf-E	FBgn0017430	324.25	109.5	487.25	271.5
416	Ndc80	FBgn0030500	489	409	488.75	317.5
417	Pcd	FBgn0024841	375.25	44	489.25	126
418	CG12877	FBgn0039544	322.75	235.5	489.5	522
419	GLaz	FBgn0033799	558	475	489.5	528
420	bol	FBgn0011206	703.5	741.5	489.5	534
421	CG4686	FBgn0038739	136.25	155.5	489.75	566.5
422	CG13339	FBgn0033871	565.75	366.5	490.5	347.5
423	CG5439	FBgn0032476	930.25	925	491	424
424	Acox57D-p	FBgn0034628	2108	2144.5	491	304.5
425	CG8142	FBgn0030871	160	155.5	492.75	436
426	His3.3A	FBgn0014857	362.5	309	494	447
427	CG12477	FBgn0036809	2907	2819.5	495.25	245
428	CG2694	FBgn0024991	1498.25	1542.5	496.25	483.5
429	dpr6	FBgn0040823	1429.75	1254	497.25	155
430	HIP-R	FBgn0029676	108.75	108	498	543
431	MED22	FBgn0040339	229.5	124	498	390
432	Myd88	FBgn0033402	251	193.5	498	423
433	CG4768	FBgn0030790	215.75	191	503.5	446.5
434	spn-E	FBgn0003483	538.75	362.5	503.75	522.5
435	CG33695	FBgn0052831	341	340.5	507	492.5
436	14-3-3epsilon	FBgn0020238	187	142	510.25	519.5
437	CG18213	FBgn0038470	1359.25	1128.5	510.25	468.5
438	clos	FBgn0261016	1424.5	1313.5	511	259
439	DCP1	FBgn0034921	167	166.5	511.25	542
440	CG34150	FBgn0083986	210	210	511.75	513.5
441	Pp1-87B	FBgn0004103	190.25	177.5	512.25	564
442	Boh1	FBgn0053213	1160.5	1197.5	514.75	490.5
443	PolE4	FBgn0034726	265	218	515.5	465.5
444	Grip84	FBgn0026430	825.25	604.5	515.75	400
445	CG8526	FBgn0037759	2460.75	2513.5	516.25	198.5
446	CG8289	FBgn0030854	342.25	130	521	321.5
447	Phyhd1	FBgn0037819	1396.75	1127	523	317
448	Hrb27C	FBgn0004838	362.5	190	524.5	544.5
449	sigmar	FBgn0034894	965.25	969.5	524.5	401
450	Nap1	FBgn0015268	623.75	603.5	525.25	416
451	Boot	FBgn0033374	2097	2167.5	527.5	244.5
452	Polr2J	FBgn0032634	315.25	131.5	528.5	488.5
453	eIF4E6	FBgn0039622	2516.75	2587.5	532.25	220.5
454	Syx13	FBgn0036341	478.5	343.5	534	285
455	Cenp-C	FBgn0266916	884.5	644.5	535.25	508.5
456	maf-S	FBgn0034534	252.75	228	536	511
457	Claspin	FBgn0052251	122.5	132	536.5	526
458	not	FBgn0013717	415	374	536.5	525.5
459	CG9945	FBgn0034527	798.5	850.5	537.25	549.5
460	tral	FBgn0041775	288.75	138.5	538	580
461	SmD2	FBgn0261789	493.25	346	538	508.5
462	Sec61gamma	FBgn0031049	536.25	591	540.25	571.5
463	bora	FBgn0259791	1788.5	1803.5	540.5	396.5
464	dnc	FBgn0000479	378.25	90	543	159
465	Not1	FBgn0085436	225.75	216.5	543.25	432
466	dod	FBgn0015379	146.75	142	544.75	610.5
467	Dpy-30L1	FBgn0032293	233.75	199.5	545.75	576.5
468	Cep97	FBgn0031575	931.5	918	547.75	426
469	icln	FBgn0029079	229.75	185	549	550.5
470	CG14232	FBgn0031061	479.75	462.5	549.75	573
471	mil	FBgn0267366	3087	2803	550.5	257.5
472	CG6425	FBgn0039449	1853.75	1953.5	551.5	482
473	zetaCOP	FBgn0040512	273.25	276	553	501
474	Fgop2	FBgn0031871	507.5	531	556.5	562.5
475	CG33229	FBgn0053229	169.5	171.5	556.75	510.5
476	CG3176	FBgn0029524	328.75	349.5	558.75	519.5
477	Zaf1	FBgn0037921	2083	1969	559.25	507.5
478	CG10336	FBgn0032698	355.25	289.5	561.5	485
479	Dip-C	FBgn0000455	304.5	243	562.75	481
480	mud	FBgn0002873	670	498.5	562.75	266
481	RapGAP1	FBgn0264895	198	159	564	455
482	CG11417	FBgn0024364	290	187.5	564	580.5
483	CG11658	FBgn0036196	1642.75	1747.5	568.75	342.5
484	Slip1	FBgn0024728	520.25	375.5	569	564
485	CG15312	FBgn0030174	1187.75	887	569.5	183.5
486	Nedd8	FBgn0032725	367.5	349	570	598
487	SmF	FBgn0000426	237.75	251	572	470.5
488	Mat1	FBgn0024956	275	313.5	572	682
489	dhd	FBgn0011761	483.75	2	573.25	161
490	Lkb1	FBgn0038167	754.5	649.5	573.5	610
491	mael	FBgn0016034	376.5	385.5	575.25	659
492	Pgls	FBgn0030239	321.5	252	575.5	637
493	Fen1	FBgn0025832	283.5	241	575.75	527.5
494	Tpc1	FBgn0037852	629.75	490.5	578.5	343
495	Fkbp39	FBgn0013269	309	360	578.75	609
496	piwi	FBgn0004872	214.75	179	579	568.5
497	TER94	FBgn0286784	254.25	226	582.5	421.5
498	Uba2	FBgn0029113	336	112.5	583.25	513
499	SCCRO4	FBgn0036967	353.5	339.5	583.25	583.5
500	mino	FBgn0027579	689.75	685	583.25	535
501	CG13692	FBgn0031254	2339.5	2245	583.5	246
502	lola	FBgn0283521	492	128.5	584.5	300.5
503	insv	FBgn0031434	1471.75	1344	585.5	169
504	Tango2	FBgn0030503	675.25	673.5	586	574
505	Pdp	FBgn0029958	1550.25	1434.5	586	570.5
506	CG3226	FBgn0029882	260.25	235	586.25	620.5
507	lawc	FBgn0262976	208.75	184	586.75	506.5
508	Larp4B	FBgn0035424	160	174.5	587.25	639
509	CG17658	FBgn0034924	2203.5	2144	587.5	227.5
510	CG42857	FBgn0262104	2902.75	2781	587.5	357
511	CG14812	FBgn0026090	219.5	223	588.5	442.5
512	Oseg1	FBgn0265102	2054	2050.5	588.5	310.5
513	CG14814	FBgn0023515	877.75	585.5	589.5	151.5
514	aurB	FBgn0024227	232.75	125	593.25	537.5
515	zfh2	FBgn0004607	2967.25	3109	593.25	468
516	Ankrd49	FBgn0261881	427.75	432	596.5	574.5
517	CG5285	FBgn0038490	1797.25	1642	598.25	538
518	CG14965	FBgn0035414	1281.75	1236.5	601.25	459
519	CG33108	FBgn0053108	1100.25	1127.5	604.25	615
520	CG6770	FBgn0032400	391	75.5	608	325
521	Roc2	FBgn0044020	217	137.5	610	661.5
522	CG31360	FBgn0051360	276.25	253	610.5	639
523	CG4210	FBgn0038302	525.75	334	610.75	286
524	esc	FBgn0000588	654.75	644.5	612.5	525.5
525	HP5	FBgn0030301	274.25	278	614.5	603.5
526	Uch	FBgn0010288	288.25	144	614.75	609
527	sle	FBgn0037810	104	108.5	615.25	680.5
528	DNAlig1	FBgn0262619	366	388.5	615.25	650.5
529	bves	FBgn0031150	420.75	396.5	615.25	603.5
530	CG13088	FBgn0032047	1997	1966.5	615.75	528.5
531	shu	FBgn0003401	90.75	97	616.75	676
532	CG18605	FBgn0034411	2968	2753	620	499
533	Vti1b	FBgn0264751	300.25	244	620.75	634
534	Wdr33	FBgn0046222	478.75	479	621.5	666
535	CG2974	FBgn0030178	669.5	621	622.75	590
536	rogdi	FBgn0036697	759.25	732.5	625.5	571
537	CG11596	FBgn0023522	434.5	194.5	626.75	234
538	SmD1	FBgn0261933	460.25	496	627.5	620.5
539	CG3781	FBgn0029853	505.25	470	636.75	635.5
540	fzy	FBgn0001086	213.25	151	637	580
541	CG6685	FBgn0036062	1041.5	858	637.5	288
542	Dlip2	FBgn0040466	1030	920.5	638	384.5
543	Fkbp59	FBgn0029174	204	217	639	764
544	sax	FBgn0003317	559.5	536.5	639.5	590.5
545	Orc6	FBgn0023180	1038.75	1057.5	639.5	655.5
546	mtSSB	FBgn0010438	297.5	291.5	641.75	645
547	Ripalpha	FBgn0032189	605	457.5	642.25	523
548	Taf8	FBgn0022724	849.5	848	642.75	561
549	Taf11	FBgn0011291	380.75	388.5	643.25	643
550	Tsp97E	FBgn0039465	681.5	560.5	643.75	358
551	CG11307	FBgn0037106	776.75	768.5	644.5	578.5
552	CG4789	FBgn0030792	233.75	210.5	645	488.5
553	CG6325	FBgn0037814	1201.75	893	645	597.5
554	wmd	FBgn0034876	273.5	257.5	645.75	654.5
555	CG8080	FBgn0033373	1355	1104.5	646	585
556	CG5664	FBgn0037082	2275.75	2493	646.5	580
557	SK	FBgn0029761	935.25	306	648.5	73
558	CG30094	FBgn0050094	435	448	649.75	521
559	NC2beta	FBgn0028926	331.5	325	651	687.5
560	CG17598	FBgn0031194	1083.75	1099	651.25	553
561	CG11671	FBgn0037562	2252	2245.5	653.75	453.5
562	Ing5	FBgn0032516	375	238.5	654	537.5
563	Fign	FBgn0031519	1840.5	1716	654.75	368
564	PpV	FBgn0003139	331.25	246.5	655.5	552
565	CG1885	FBgn0030066	765.75	531.5	656	529
566	SMC5	FBgn0052438	387.75	394.5	657	647.5
567	dgt2	FBgn0032390	360.5	121	658.5	385
568	CG33978	FBgn0053978	3102.5	3152	658.5	591
569	Ercc1	FBgn0028434	1018	967.5	660	647
570	CG3860	FBgn0034951	1569	1350	661	598
571	Nxt1	FBgn0028411	257.25	231	662.25	664
572	Nuf2	FBgn0031886	500.5	407.5	663.75	593.5
573	CG10445	FBgn0037531	1940.75	1847.5	663.75	631.5
574	mxt	FBgn0031637	272.25	201.5	664	632
575	Syx1A	FBgn0013343	530.75	86.5	664.25	242
576	Grip75	FBgn0026431	1264.25	1137	665.25	654
577	rin	FBgn0015778	534.25	163.5	667.75	426
578	CG17486	FBgn0032997	316	305	668	720.5
579	G9a	FBgn0040372	334.5	173	668.25	460.5
580	RpA-70	FBgn0010173	170.5	177.5	668.5	740.5
581	CG14966	FBgn0035415	264	253.5	669.75	699.5
582	Grip	FBgn0029830	2557.75	2449.5	669.75	279.5
583	hog	FBgn0266710	3033.5	2788	670.25	255
584	PyK	FBgn0267385	410.75	65.5	670.5	317
585	mod(mdg4)	FBgn0002781	320	245.5	670.75	638
586	CG11699	FBgn0030311	336.75	308	671.75	627.5
587	Fancl	FBgn0037781	2051	2027.5	672	263
588	CG40498	FBgn0069969	2947.5	2942	672	540
589	CG6180	FBgn0032453	400.5	415.5	673.25	526
590	Ric	FBgn0265605	1294.75	1330	673.25	547
591	CG8223	FBgn0037624	275.75	78	674.75	580
592	Cbp20	FBgn0022943	225.5	227	676.25	779.5
593	CG8617	FBgn0033925	778.5	814	677	683
594	JhI-26	FBgn0028424	2509.5	2489	677	527
595	Zw10	FBgn0004643	566.25	504.5	677.25	467.5
596	Droj2	FBgn0038145	286.25	273	678.5	717.5
597	CG13373	FBgn0029522	315	190.5	679.5	691.5
598	CG44532	FBgn0265725	1762.5	1909	680.25	655
599	vret	FBgn0263143	509.75	257	681.75	330.5
600	jnj	FBgn0266282	1022.75	1040.5	681.75	565.5
601	CG2556	FBgn0030396	1128	1169	681.75	411.5
602	SA1	FBgn0020616	1269.75	909	682.75	645.5
603	CG17361	FBgn0036395	751	683	684.75	551.5
604	PolA2	FBgn0005696	740.5	717	689.5	619.5
605	CG12096	FBgn0030457	477.75	499	690	701
606	CG10516	FBgn0036549	1171.5	1196.5	692.75	518
607	rnh1	FBgn0023171	591.75	582	693	699
608	CG15771	FBgn0029801	270.5	210.5	693.5	683.5
609	Pms2	FBgn0011660	1359.75	1337.5	693.75	740.5
610	HIP	FBgn0260484	172.25	130.5	695.5	637
611	MED31	FBgn0037262	377.25	366.5	695.5	740.5
612	p	FBgn0086679	1060	873.5	696.25	563.5
613	TfIIFalpha	FBgn0010282	208.5	197.5	696.75	771.5
614	Lsm10	FBgn0033554	795	728	696.75	669.5
615	CG11456	FBgn0037031	1680.5	1512	697.5	667
616	CG15436	FBgn0031610	1918.75	1933.5	697.5	714
617	CG7130	FBgn0037151	1030.75	979	698.5	640.5
618	Aldh	FBgn0012036	97	97	699	399.5
619	amd	FBgn0000075	2903	2843.5	700.25	305
620	mxc	FBgn0260789	690.25	664	701.5	683.5
621	mr	FBgn0002791	774.5	819.5	702.25	713
622	Karl	FBgn0030334	2041.5	1950.5	702.75	197.5
623	CG7379	FBgn0038546	587.25	230.5	703.25	334
624	ppl	FBgn0027945	330.25	354	707.75	780.5
625	mre11	FBgn0020270	408.5	414.5	708	680
626	KLHL18	FBgn0037978	1010.5	975	708	520
627	CG7328	FBgn0036942	1961.5	1925.5	708.25	510
628	unc-13	FBgn0025726	322.75	211	709.5	649.5
629	CG17359	FBgn0036396	1372.5	1453.5	710.5	593.5
630	dl	FBgn0260632	968	620.5	711.75	279
631	Rnp4F	FBgn0014024	328.75	314.5	713.25	788.5
632	dgrn	FBgn0037384	839.5	710.5	714.5	600
633	CG5447	FBgn0039427	361	369.5	717.5	850.5
634	GstE7	FBgn0063493	2194.25	1980.5	718	615
635	CG15014	FBgn0035532	313.75	382	719	856
636	GstO1	FBgn0035907	636.75	617.5	720	579.5
637	Rrp47	FBgn0030711	353.5	305.5	722	723
638	RhoBTB	FBgn0036980	863	598	724.25	764
639	Dek	FBgn0026533	161.5	162	726	824
640	Ttc19	FBgn0032744	1805.75	1722	727.25	694
641	psq	FBgn0263102	491.5	120	730	346
642	C1GalTA	FBgn0032078	681.5	253	730.75	345
643	bcd	FBgn0000166	2669.75	2727	731.25	330.5
644	CG30467	FBgn0050467	1512.5	1477	732	512
645	fs(1)N	FBgn0004650	2268.75	2285.5	734.75	353.5
646	CSN5	FBgn0027053	388	397	735.75	782.5
647	SmD3	FBgn0023167	346	349.5	736.5	599
648	rec	FBgn0003227	2517.5	2481.5	737	509.5
649	RfC3	FBgn0032244	337.25	296	737.25	652
650	CG15916	FBgn0030704	875.25	899.5	737.75	724.5
651	CG3262	FBgn0032986	288.75	254	741.25	777.5
652	sxc	FBgn0261403	167.75	137.5	741.5	702.5
653	CG17600	FBgn0031195	927.25	886	743	636
654	nrv3	FBgn0032946	2943	2981.5	745	413
655	HSPC300	FBgn0061198	405.25	174.5	745.25	491
656	Naa40	FBgn0039687	312.75	212	745.75	739
657	Sirt4	FBgn0029783	1015.75	966.5	748	747.5
658	CG34159	FBgn0085188	246.25	245.5	749	667.5
659	CG13192	FBgn0033653	626	583	749.75	749
660	Ptp61F	FBgn0267487	347	338.5	750.25	707
661	gcl	FBgn0005695	901	658	752	479
662	Rga	FBgn0017550	384	320.5	753.75	803
663	how	FBgn0264491	299.5	316	754	761.5
664	Akap200	FBgn0027932	880	25.5	754.5	174.5
665	fs(2)ltoPP43	FBgn0004811	356	360	755.25	759.5
666	Adk1	FBgn0037995	1687	1433.5	757	756
667	CG1890	FBgn0039869	567.25	80	759.5	296.5
668	CG32428	FBgn0052428	548.75	56.5	760.5	200
669	MED4	FBgn0035754	559.5	361.5	760.75	526.5
670	CG5828	FBgn0031682	1267.75	1334	762.25	749.5
671	CG6785	FBgn0032399	2015.25	1901.5	762.25	432
672	IntS12	FBgn0039459	1531.75	1444	763.25	592.5
673	CG12818	FBgn0037809	1160.25	1331	764.5	767.5
674	CG9581	FBgn0031093	568.5	441	764.75	744.5
675	tipE	FBgn0003710	2269.5	2012.5	770	173
676	Ubi-p5E	FBgn0086558	319	290.5	770.25	583
677	Spec2	FBgn0044823	1468	1201	770.75	288.5
678	Brca2	FBgn0050169	2474.5	2702.5	771.25	763
679	MBD-like	FBgn0027950	385.25	398.5	771.75	855.5
680	CG18789	FBgn0042127	1883.5	1895.5	772	539
681	CG5056	FBgn0032231	673.25	502	773.5	543.5
682	Mur2B	FBgn0025390	2176.75	2258	774.25	385.5
683	Lrr47	FBgn0010398	1461.5	1506.5	774.75	602
684	CG3651	FBgn0032974	493.25	487	775.5	805.5
685	Sas-4	FBgn0011020	1921.5	1798.5	779.25	622
686	unc-119	FBgn0025549	479.75	373.5	780.5	704.5
687	p53	FBgn0039044	1471.75	1404	781	612.5
688	Sxl	FBgn0264270	198.75	211	782	882.5
689	barc	FBgn0037081	365.25	355.5	783	855.5
690	CSN6	FBgn0028837	264.75	241	784.5	867
691	Iswi	FBgn0011604	401	297	788	817
692	bel	FBgn0263231	465.5	463.5	788.25	798
693	CG12236	FBgn0029822	944.25	901.5	788.75	598
694	CG14806	FBgn0029594	370	330.5	790	708.5
695	CG5708	FBgn0032196	483.25	302	790.5	682
696	Spc25	FBgn0087021	736.25	349.5	791	321.5
697	Trs20	FBgn0266724	454	263	792.25	638.5
698	Rox8	FBgn0005649	427.75	208.5	793.25	554
699	PCNA	FBgn0005655	107.5	89.5	797.5	753.5
700	CG7824	FBgn0039711	729.5	497	798	568.5
701	gwl	FBgn0260399	1172.75	1009	800	395
702	Argk	FBgn0000116	1378.75	978	802.25	816.5
703	CG14805	FBgn0023514	250.5	213.5	803.5	846.5
704	sub	FBgn0003545	878.25	839.5	805	766.5
705	CG3184	FBgn0029892	814.25	710	806	818.5
706	tos	FBgn0015553	2058.75	1845.5	806.75	860.5
707	CG12608	FBgn0030630	293	272	807.75	877.5
708	Vap33	FBgn0029687	765.75	136	807.75	273.5
709	CG16888	FBgn0032533	3210	3251	808.25	750.5
710	CG11396	FBgn0037022	1047.25	874	811.5	768
711	CG8478	FBgn0037746	1793.25	1777	811.75	586
712	Psf1	FBgn0035194	656	506.5	812	750.5
713	thoc5	FBgn0034939	524.5	478.5	813.5	805
714	cass	FBgn0286781	460.25	185.5	813.75	576.5
715	cg	FBgn0000289	515	172.5	814	440
716	CG7101	FBgn0030963	1435.75	1430	818.5	815
717	CG5986	FBgn0043455	433.25	235	819.25	673
718	CG13994	FBgn0031772	445.5	376	823	811
719	Arl6IP1	FBgn0038453	647.75	32	823.5	131
720	CG12112	FBgn0030048	1036.75	954	825	685.5
721	CG11586	FBgn0035520	406.5	428	825.5	797.5
722	Rala	FBgn0015286	602	470.5	826.5	752.5
723	Pp2A-29B	FBgn0260439	325	187	828	824.5
724	Klp61F	FBgn0004378	856	692	829	818
725	stx	FBgn0052676	492.75	146	831.25	436
726	spel1	FBgn0015546	1392.5	1284.5	831.25	345.5
727	CG12883	FBgn0039538	1428.75	1224.5	831.5	904
728	CG13901	FBgn0035164	403.5	376	832.25	857.5
729	spir	FBgn0003475	1663	1577	832.5	699
730	CG6171	FBgn0026737	532.75	544	832.75	840.5
731	Fer1HCH	FBgn0015222	637.75	186	832.75	291.5
732	CG11261	FBgn0036332	1765.5	1832.5	833.25	680.5
733	Jheh3	FBgn0034406	1994.25	1914	833.25	563.5
734	Tsp39D	FBgn0032943	1170.75	539.5	834	834
735	Ubc4	FBgn0015321	380.75	356.5	835	840
736	Sf3b2	FBgn0031493	385	380	835.25	872.5
737	DNApol-eta	FBgn0037141	932.5	640.5	836	319
738	Rpb7	FBgn0051155	398.75	275.5	837.25	771.5
739	CG14464	FBgn0033000	634	29	839	112
740	CG11836	FBgn0039272	1997.5	1860.5	840.25	481.5
741	CG2246	FBgn0039790	386.25	342.5	841.25	831.5
742	cN-IIIB	FBgn0034988	460.5	283.5	844	734
743	GatB	FBgn0039153	1289.5	1257	844.75	849
744	CG15456	FBgn0040650	857.5	851.5	846.25	748.5
745	BubR1	FBgn0263855	1411.5	1254	851	759
746	CG32163	FBgn0052163	493	492	851.25	906
747	Amun	FBgn0030328	438.25	327.5	852.75	814.5
748	Cdc16	FBgn0025781	1483.5	1503	852.75	739
749	Ssdp	FBgn0011481	271.5	140.5	854.5	745.5
750	tum	FBgn0086356	665	668	855.5	789.5
751	CG1738	FBgn0030291	632	661.5	856.25	787.5
752	CG17802	FBgn0038549	1660	1636	856.5	888.5
753	dre4	FBgn0002183	448	239	857.75	940.5
754	Arp10	FBgn0031050	746.5	763.5	859.75	889
755	Grip128	FBgn0026433	2381.25	2120	861.25	623.5
756	CRMP	FBgn0023023	2321	2353	863.25	957
757	hang	FBgn0026575	461	506	864.25	896.5
758	norpA	FBgn0262738	545.5	451.5	864.25	731.5
759	Dsor1	FBgn0010269	757.5	757.5	864.5	876
760	sti	FBgn0002466	1071.75	1029	865	367.5
761	CG3812	FBgn0030421	1907.5	1473.5	866	171
762	e(r)	FBgn0011586	309.25	303	867	882.5
763	trem	FBgn0038767	1496	1416.5	869	611.5
764	CG8001	FBgn0035268	1154.25	1177	870.25	683.5
765	CG14757	FBgn0033274	1377.75	1509.5	870.5	796
766	Taf10	FBgn0028398	485.5	239.5	871	664.5
767	dock	FBgn0010583	1191.25	1193.5	871.5	432.5
768	eas	FBgn0000536	1017	958.5	872.75	686
769	CG14220	FBgn0031036	697.5	576.5	873	733
770	key	FBgn0041205	1226	1291.5	874	747.5
771	CG15237	FBgn0033104	486.5	294	874.75	693
772	CG4820	FBgn0037876	1405	1293	875.25	735
773	Su(var)2-10	FBgn0003612	494.5	442	876.5	820
774	CG12118	FBgn0030101	755.75	802	877.5	886
775	ida	FBgn0041147	1590.5	1452	878	838
776	CG12204	FBgn0031022	451.5	417	879	646.5
777	Debcl	FBgn0029131	838.5	636.5	879.75	820
778	tws	FBgn0004889	375	309.5	881.5	883.5
779	CG7239	FBgn0031740	997.5	934.5	882.75	710.5
780	CG11788	FBgn0034495	868.25	909.5	886.25	937
781	CG6683	FBgn0035902	1778.5	1578	887.25	445
782	lt	FBgn0002566	953	1013.5	888	849.5
783	CG8924	FBgn0030710	2096.75	2265.5	888.75	489.5
784	RfC38	FBgn0028700	350.25	243.5	889	909
785	Den1	FBgn0033716	455.25	220.5	889.5	731.5
786	Slbp	FBgn0041186	344	344.5	889.75	921
787	Su(var)205	FBgn0003607	988	171.5	890.5	638.5
788	CG17249	FBgn0035249	993.75	701	891.75	511
789	CG10462	FBgn0032815	838.25	701.5	892.25	844
790	Brms1	FBgn0030434	416.75	436	893	896.5
791	CG10333	FBgn0032690	505.75	514.5	893.25	852
792	Reps	FBgn0032341	895	601	893.75	712.5
793	SRPK	FBgn0286813	213.25	222	895.75	1029.5
794	Rpt6	FBgn0020369	479.5	356	896.75	953
795	CG10809	FBgn0036052	796	805	896.75	786
796	Rbfox1	FBgn0052062	644.25	40.5	898	221
797	mu2	FBgn0002872	1724.5	1800.5	899.75	539.5
798	CG30383	FBgn0050383	1223.5	771.5	900	129.5
799	MED26	FBgn0039923	532.75	263	900.25	674
800	Fip1	FBgn0037255	492.5	434.5	902	890
801	CG12391	FBgn0033581	528.75	489.5	902	880
802	crq	FBgn0015924	992.25	812	902.25	954
803	Kdm4A	FBgn0033233	1467.5	1367	902.75	878
804	Blos4	FBgn0036105	1010	938	903.25	920
805	Gs1	FBgn0001142	1027.5	322	904	97
806	Mi-2	FBgn0262519	328.25	313.5	906.25	943.5
807	dmGlut	FBgn0010497	1648.25	1361.5	906.25	235.5
808	CG18259	FBgn0030956	1409.5	1503	907.5	846
809	polo	FBgn0003124	558.75	393.5	908.75	695
810	nmdyn-D7	FBgn0028997	1653	1769.5	910	574
811	Fkbp12	FBgn0013954	1510	1182	910.75	651.5
812	Atac3	FBgn0052343	1048.75	959	911	730.5
813	CG9641	FBgn0031483	1190.75	1102.5	911.25	740.5
814	Unr	FBgn0263352	895.75	53	911.75	163
815	CG5808	FBgn0027617	767	639	912.25	686.5
816	CG13784	FBgn0031897	730.5	683.5	914.25	896
817	l(3)mbt	FBgn0002441	823.25	723.5	914.25	1017.5
818	CG8712	FBgn0033258	1818.5	1876	914.5	703.5
819	His2Av	FBgn0001197	582	532.5	914.75	848.5
820	PIP4K	FBgn0039924	515.5	185.5	915.5	730.5
821	morgue	FBgn0027609	1126.75	847.5	916	771.5
822	CG3552	FBgn0035999	1310.25	1276	916.25	878.5
823	CG13690	FBgn0031252	1005	772.5	916.5	614.5
824	CG13005	FBgn0030794	2492.5	2540.5	917	774
825	gfzf	FBgn0250732	2311	2051.5	917.5	928
826	RecQ4	FBgn0040290	479	517	918.25	1022.5
827	Pnn	FBgn0037737	794	556.5	918.75	608.5
828	CG2201	FBgn0032955	1402.5	1076	920.25	288
829	rt	FBgn0003292	1446.5	963	920.5	123
830	CG15387	FBgn0031403	569.25	350.5	920.75	679
831	CG6878	FBgn0036488	433	456.5	922	1073.5
832	dj-1beta	FBgn0039802	393.25	338.5	922.25	514.5
833	hd	FBgn0086695	1419.75	1400	923.75	912
834	Aduk	FBgn0037679	1722.75	1606	925.25	890
835	robl	FBgn0024196	280.75	264	927	1042
836	Gabat	FBgn0036927	1680	1282.5	929.75	309.5
837	Caf1-180	FBgn0030054	274.5	240.5	930.25	954.5
838	ssp3	FBgn0032723	1160.5	1113.5	930.25	931.5
839	AP-1sigma	FBgn0039132	576.75	435.5	930.75	949
840	CG17977	FBgn0040778	1713.5	1703	931.25	499
841	Pep	FBgn0004401	667.25	233	931.5	683
842	Syn1	FBgn0037130	1770.5	1721.5	932.5	173.5
843	Arl5	FBgn0035866	636	633	933.5	949
844	NHP2	FBgn0029148	356.5	294	934	1001.5
845	Ipk2	FBgn0031267	621	415	934.25	615
846	lid	FBgn0031759	481.75	388.5	935.75	858
847	CG8149	FBgn0037700	501.75	298	942	878
848	Meics	FBgn0025874	1387.5	1352	944	988.5
849	CG32767	FBgn0052767	575	155.5	944.25	481
850	Ptpa	FBgn0016698	566.5	555.5	945.25	970.5
851	CG2685	FBgn0024998	878.75	848.5	945.25	954.5
852	CG7646	FBgn0036926	1444.5	1605.5	946	880
853	CG10959	FBgn0030010	2267.5	2231.5	946.25	470.5
854	Rcc1	FBgn0002638	345.25	298.5	948.75	956
855	Opa1	FBgn0261276	274	274.5	950.75	1098.5
856	CG9601	FBgn0037578	848.5	780.5	950.75	891
857	CG11590	FBgn0030545	617.5	258	952.5	644.5
858	TfIIS	FBgn0010422	484.5	401	956	970
859	Zif	FBgn0037446	575.75	472	956	890.5
860	sut1	FBgn0028563	1809	1642.5	956.25	408
861	Gas41	FBgn0031873	791.25	528.5	956.5	707.5
862	Vps16B	FBgn0039702	1686.5	1444.5	958	473.5
863	Cul3	FBgn0261268	720.25	551	958.5	879
864	DNApol-epsilon58	FBgn0035644	1537.25	1547.5	958.5	1007
865	Phf5a	FBgn0031822	476.25	251.5	958.75	895
866	CG6999	FBgn0030085	2703.5	2708.5	958.75	686
867	Ssrp	FBgn0010278	239.25	215	959	1011.5
868	atms	FBgn0010750	583.25	565	961.5	953.5
869	CG17002	FBgn0033122	897.25	605.5	962	637
870	CG9485	FBgn0034618	3153.75	3032.5	962	627
871	sip2	FBgn0031878	981.75	1025	964	934.5
872	Psf2	FBgn0261976	635.25	646	964.25	872
873	Incenp	FBgn0260991	648.5	428	967.75	705.5
874	CG3719	FBgn0024986	629.75	492	968.25	905.5
875	MED19	FBgn0036761	597	242	969	606.5
876	cid	FBgn0040477	1816.75	1832.5	972.25	773.5
877	Jafrac1	FBgn0040309	897.5	220.5	974.25	357.5
878	Vps37B	FBgn0037299	501	511	974.75	1066.5
879	CG3386	FBgn0035152	1246	1285	975	1049
880	Prim1	FBgn0011762	1187	1174.5	975.75	962
881	CG2921	FBgn0034689	1398.5	1405.5	976.75	990
882	Ugt35A1	FBgn0026315	2285.25	2084.5	976.75	677
883	ERR	FBgn0035849	1296.5	1029.5	977.25	597.5
884	Rpn6	FBgn0028689	615.75	653.5	979	946.5
885	CG14411	FBgn0030582	634.5	517.5	979.25	948
886	CG9005	FBgn0033638	601.75	404.5	981.5	770
887	TBC1D5	FBgn0038129	1111.75	1025.5	981.5	950.5
888	CG30096	FBgn0050096	1315.5	1023	981.75	625.5
889	DNApol-delta	FBgn0263600	2233.5	2176	982	1006.5
890	CG8079	FBgn0034002	1535.25	1546	982.75	841.5
891	CG17078	FBgn0086855	953	949	984.25	942
892	GILT2	FBgn0039099	1751.25	1723	984.75	583
893	muskelin	FBgn0033757	1973.5	1895.5	986.25	869
894	Atu	FBgn0019637	638.25	447	987.25	835
895	Rad9	FBgn0025807	1974.25	2002.5	987.5	815.5
896	CoRest	FBgn0261573	651.5	700.5	989	922
897	Adk2	FBgn0036337	474.75	414.5	989.75	1017
898	Orc4	FBgn0023181	1164.5	1093	990	773
899	coil	FBgn0033265	1486.25	1508.5	990.75	1071
900	Rpn9	FBgn0028691	407.75	385	991.25	1051
901	FLASH	FBgn0033806	1852.75	1759.5	991.75	909.5
902	UbcE2M	FBgn0035853	485	481	992	1051
903	porin	FBgn0004363	766.5	617	992.25	847
904	CG10139	FBgn0033951	608.5	232	993.5	603
905	CG11695	FBgn0030316	1224.75	1172	993.5	992
906	ctp	FBgn0011760	886	586.5	995	790
907	vap	FBgn0003969	1464	1128	995	924.5
908	qkr54B	FBgn0022987	2109.75	2218.5	995	595
909	CG30105	FBgn0050105	645.25	457.5	997.25	880.5
910	CG1265	FBgn0035517	643.25	555.5	997.5	938.5
911	Atg3	FBgn0036813	461.75	421.5	997.75	969.5
912	CG17270	FBgn0038828	1973.75	1926.5	1001.5	419.5
913	bcn92	FBgn0013432	427.75	423	1003.5	962.5
914	Rcd4	FBgn0032034	783.25	779.5	1004.25	985
915	Rab6	FBgn0015797	593.75	419.5	1005.25	877.5
916	Eps-15	FBgn0035060	1832.75	1763.5	1005.25	1075.5
917	Faf2	FBgn0025608	514.75	481.5	1006	1058.5
918	CG9609	FBgn0030787	848.5	826.5	1006	1047.5
919	Datp	FBgn0287788	529.75	375.5	1006.5	1049.5
920	Gen	FBgn0263831	2137.5	2137.5	1007	653.5
921	msd5	FBgn0035210	755.25	321	1007.25	527.5
922	CG1578	FBgn0030336	837.5	695.5	1007.25	849.5
923	CG31751	FBgn0086909	1378.5	1199.5	1008	765.5
924	CG12081	FBgn0030053	616.75	536.5	1009	1101
925	Rab11	FBgn0015790	684.75	333.5	1009.75	834
926	Set	FBgn0014879	797	79	1012.5	393
927	CG8184	FBgn0030674	341.75	326	1013.5	1033
928	Bx42	FBgn0004856	525.75	394	1013.5	955.5
929	MED30	FBgn0035149	843.75	870	1015.75	1012
930	thr	FBgn0003701	2662.75	2662	1015.75	741
931	Smyd4-1	FBgn0033427	1985	2079	1017	672.5
932	drk	FBgn0004638	378.75	351.5	1017.25	1017
933	wde	FBgn0027499	504.5	499	1017.75	960
934	Nca	FBgn0013303	540.25	551	1019	956.5
935	CG17454	FBgn0039977	565	226	1019	707
936	STUB1	FBgn0027052	622	537.5	1019.75	1053
937	CG31460	FBgn0051460	541.75	191	1020.25	737
938	nesd	FBgn0032848	897	779	1020.75	821
939	PolA1	FBgn0259113	1056	867.5	1021	1027
940	Arpc2	FBgn0032859	474.5	406	1021.5	979
941	MED28	FBgn0039337	566.25	623	1023.75	1129.5
942	CG1647	FBgn0039602	1453.5	1391.5	1026.75	917.5
943	Skp2	FBgn0037236	826.75	607	1029.25	815.5
944	CG9331	FBgn0032889	1093.25	875	1029.5	533
945	gkt	FBgn0260817	2043.5	2450	1031	826
946	me31B	FBgn0004419	494	280.5	1031.25	913.5
947	Cdk7	FBgn0263237	591.25	613	1031.5	1172.5
948	CG5339	FBgn0034925	606.75	622	1031.75	1065
949	Mnn1	FBgn0031885	656.25	652	1031.75	1058
950	CG4658	FBgn0032170	903.25	708	1032	790
951	cnn	FBgn0013765	1614.25	1580.5	1032.25	603
952	Mer	FBgn0086384	1734	1681.5	1032.5	774.5
953	Cyp1	FBgn0004432	3026.75	3642.5	1032.75	588
954	Gem3	FBgn0011802	1739.75	1780.5	1033.25	1105
955	Pof	FBgn0035047	1246.25	1191.5	1033.5	802
956	CG15922	FBgn0040575	655.75	584.5	1035	1084
957	CG11403	FBgn0026876	1219.25	1062.5	1035.5	586.5
958	CG7970	FBgn0035252	515.75	265	1036.5	860.5
959	alpha-Cat	FBgn0010215	588	286.5	1036.5	742
960	CG2076	FBgn0030263	385	358	1036.75	1000
961	Mad1	FBgn0026326	1424.25	1540.5	1037	980.5
962	Arpc3A	FBgn0038369	594.5	321.5	1040.25	918
963	Spt7	FBgn0030874	1098	1023	1040.5	935.5
964	CG7102	FBgn0031961	2878.25	2475	1042.25	1044.5
965	Kmn2	FBgn0266598	795.25	663	1043	1011
966	CG1677	FBgn0029941	515.5	384.5	1043.5	989
967	fbp	FBgn0032820	1077	1003.5	1043.75	732.5
968	CG15440	FBgn0031607	714.75	697	1045.25	1083.5
969	CG17018	FBgn0039972	1841	1424.5	1045.5	499
970	okr	FBgn0002989	1745	1622.5	1046.25	877.5
971	CG42259	FBgn0266569	1253.5	761.5	1046.5	346
972	CG8108	FBgn0027567	458	430	1048.5	949
973	Nnf1a	FBgn0034523	629	266	1048.5	687.5
974	Bdbt	FBgn0038857	579	530.5	1051.25	1111.5
975	Charon	FBgn0031317	1304.25	1102.5	1051.25	655.5
976	CG8569	FBgn0033752	2145	2137	1052	976.5
977	CG8786	FBgn0036897	1498.25	1420	1052.75	745
978	Strica	FBgn0033051	2645.5	2379	1052.75	868
979	Mrtf	FBgn0052296	1109.5	1087.5	1057	986.5
980	CG2147	FBgn0030025	344.25	209	1057.25	1007
981	CG1888	FBgn0033421	558.5	573.5	1058	1016
982	CG32448	FBgn0052448	432.25	419.5	1059	1055
983	CG42232	FBgn0250754	501.5	486	1059.75	980
984	CG10077	FBgn0035720	572.25	479.5	1060	1046.5
985	asrij	FBgn0034793	493.25	484.5	1062.75	1146.5
986	Crk	FBgn0024811	506.75	333.5	1062.75	1113.5
987	Cnb	FBgn0035295	957	695	1063.5	728
988	CG7974	FBgn0035254	1141.5	666	1065.25	565
989	Rab23	FBgn0037364	2462.75	2557.5	1065.5	763.5
990	Cyp6a22	FBgn0013773	2997.5	2760.5	1065.75	1076.5
991	Usp7	FBgn0030366	345.5	251.5	1067.25	1071
992	CG5694	FBgn0032197	701	330.5	1067.75	592.5
993	CG16986	FBgn0035356	672	689.5	1069.75	1114.5
994	phr6-4	FBgn0016054	2106	1813.5	1070.25	582
995	Mcm7	FBgn0020633	450	254	1071.5	961
996	cbc	FBgn0033842	1630.75	1658.5	1072	954
997	CG14667	FBgn0037317	1037.75	890	1072.75	872.5
998	Orc2	FBgn0015270	1926.25	1884.5	1073.5	716.5
999	CG13018	FBgn0040751	744	741.5	1073.75	1045.5
1000	bin3	FBgn0263144	426	399.5	1074.25	1098
1001	wdb	FBgn0027492	543	217.5	1074.25	920
1002	Caf1-105	FBgn0033526	1587.25	1435.5	1074.25	765.5
1003	CG11964	FBgn0037644	606.25	535	1074.75	1081.5
1004	TBCC	FBgn0051961	788	733	1074.75	1096.5
1005	CG2846	FBgn0014930	523.5	473.5	1075.5	814
1006	kud	FBgn0036667	503.5	557	1076	952.5
1007	CG17612	FBgn0031597	1915.5	1638.5	1076.75	800
1008	Bet5	FBgn0260860	701.25	469.5	1077.75	906
1009	CG10939	FBgn0010620	440.25	462.5	1078	1327.5
1010	VhaM9.7-c	FBgn0028664	1046.75	771	1078	664.5
1011	CG12018	FBgn0027903	789.25	763	1078.75	1085.5
1012	Zip99C	FBgn0039714	1797.25	1854.5	1081.25	1153.5
1013	stai	FBgn0266521	330.75	212	1081.5	1047.5
1014	SCCRO	FBgn0036510	534.25	525	1082	1169.5
1015	CG8441	FBgn0034086	625	524	1082.25	1026
1016	pen-2	FBgn0053198	791.5	644	1084.25	996
1017	Ts	FBgn0024920	350	206.5	1085.75	1104.5
1018	CG33941	FBgn0262731	600.25	390	1086.25	1026
1019	CG6418	FBgn0036104	1172.25	1133.5	1086.25	1034
1020	RanGAP	FBgn0003346	388	384.5	1087.25	979.5
1021	CG34250	FBgn0085279	562	586.5	1087.25	1098
1022	CG14696	FBgn0037853	1890.75	2076	1088	617
1023	Xpac	FBgn0004832	870.75	706.5	1088.75	922.5
1024	ReepA	FBgn0261564	1028	477	1088.75	362.5
1025	CG15443	FBgn0031609	941.75	917	1090	1114
1026	Nph	FBgn0039735	843.75	791	1090.25	1029.5
1027	CG11802	FBgn0030346	1728	1777	1091.5	1032
1028	CG7110	FBgn0032521	1475.5	1141	1093.25	1264
1029	CG31109	FBgn0051109	1113.75	939	1094.25	941.5
1030	NO66	FBgn0266570	360	273	1094.5	1115
1031	ver	FBgn0262524	1464	1420	1094.75	1079
1032	TMEM216	FBgn0037614	1548.25	1577.5	1097.75	1071
1033	U2A	FBgn0033210	588.25	592.5	1098	1159
1034	Cfp1	FBgn0030121	1517	1446.5	1098	735
1035	Tlk	FBgn0283657	624	251.5	1100.25	815
1036	ncd	FBgn0002924	740	593	1101	956
1037	Tango4	FBgn0030365	572.5	592	1102.75	1191.5
1038	Taf13	FBgn0032847	411.75	388.5	1104.5	1188
1039	Sld5	FBgn0039403	718.75	679.5	1107	1147.5
1040	CG12393	FBgn0031768	710.75	727	1107.75	1127
1041	PQBP1	FBgn0039270	1491.75	1494.5	1108	1134.5
1042	arm	FBgn0000117	679.75	156	1108.5	680.5
1043	CG2004	FBgn0030060	621	625	1109	1122.5
1044	ebd1	FBgn0035153	1245.75	1301.5	1109.75	1106.5
1045	CG3511	FBgn0035027	1255	1274.5	1112.25	1067
1046	CG31957	FBgn0051957	785.75	565.5	1112.5	957.5
1047	CG31549	FBgn0051549	492.5	369.5	1113.25	1066.5
1048	CG15739	FBgn0030347	2678.75	2680	1116	1076
1049	CG3457	FBgn0024984	2391	2365.5	1117.25	387.5
1050	CG31673	FBgn0051673	433	242.5	1119	802
1051	Hr39	FBgn0261239	1768.75	1609.5	1120.25	468.5
1052	Gbs-70E	FBgn0036428	1551	1058.5	1121	531.5
1053	Mps1	FBgn0000063	2769	2879.5	1121.75	513
1054	stwl	FBgn0003459	1444.5	1471.5	1122.25	873.5
1055	PCB	FBgn0027580	1736.25	1351	1122.25	515
1056	CG14210	FBgn0031040	480.5	251.5	1123	986
1057	Nf-YC	FBgn0029905	911.5	772	1126	1041.5
1058	CG32590	FBgn0052590	1245.75	1066.5	1126	764.5
1059	Top1	FBgn0004924	684.25	220	1128.25	639.5
1060	mal	FBgn0002641	2051.75	1944.5	1128.5	506.5
1061	mute	FBgn0085444	2074	1995.5	1128.5	837.5
1062	Mgtor	FBgn0013756	423.5	360.5	1128.75	1141.5
1063	zda	FBgn0034368	438.25	438.5	1128.75	1155.5
1064	CaMKI	FBgn0016126	793.75	665.5	1128.75	983
1065	Bap55	FBgn0025716	589.75	539.5	1129.25	1145
1066	Ggamma1	FBgn0004921	824.5	594	1131	1208.5
1067	CG1416	FBgn0032961	665	570.5	1131.25	1223.5
1068	Det	FBgn0264291	812.75	151	1131.5	513.5
1069	CG30343	FBgn0050343	1800.25	1770.5	1132	874
1070	CG1847	FBgn0030345	1350.5	1033	1134	833
1071	JMJD7	FBgn0036366	1011.25	806	1134.5	918.5
1072	CG9941	FBgn0030514	1545.25	1376.5	1134.5	1143.5
1073	Pfdn5	FBgn0038976	717	671.5	1136.25	981
1074	Prp31	FBgn0036487	534	528	1136.5	1135
1075	Nmnat	FBgn0039254	1229.75	1269	1137.25	1140
1076	CG42709	FBgn0261674	1160.75	1135	1137.5	1210.5
1077	p47	FBgn0033179	454.5	439.5	1139.25	1258
1078	Ccm3	FBgn0038331	593	466	1139.75	1205.5
1079	Rab21	FBgn0039966	1056.25	676.5	1139.75	584
1080	TppII	FBgn0020370	631.75	398.5	1140.25	1172
1081	CG11367	FBgn0037185	1584.75	1466	1142	718
1082	CG10395	FBgn0033019	697.25	341.5	1144.75	789
1083	CG7206	FBgn0030892	1333.75	1331.5	1145	1123
1084	HisRS	FBgn0027087	570.75	597	1145.25	1202.5
1085	CG10417	FBgn0033021	535	471	1145.75	922.5
1086	CG6701	FBgn0033889	715	279.5	1146	802.5
1087	vlc	FBgn0259978	936	470.5	1147	580.5
1088	CG11474	FBgn0034688	1691.5	1708	1147.75	1265
1089	Kebab	FBgn0028952	1830.25	1476.5	1149.75	566
1090	CG4537	FBgn0032153	1248.75	1108.5	1151	1134
1091	Spt5	FBgn0040273	613	611	1151.25	1139.5
1092	CG3402	FBgn0035148	700	415	1151.5	894
1093	CG7488	FBgn0038106	888.25	880.5	1151.5	1258.5
1094	SmB	FBgn0262601	784.5	836.5	1152	1116
1095	CG33474	FBgn0053474	2504.5	2549	1152.75	806.5
1096	Spc105R	FBgn0037025	1638	1602	1153.5	854
1097	NFAT	FBgn0030505	679.75	222	1154.25	632.5
1098	XRCC1	FBgn0026751	929	936	1154.5	1218.5
1099	spt4	FBgn0028683	477	248	1156	1251
1100	CG6178	FBgn0039156	1346.25	1054.5	1157	978.5
1101	Dyb	FBgn0033739	1913.75	1870.5	1158.75	958.5
1102	CycB3	FBgn0015625	1572.25	1207	1160	479
1103	CG11035	FBgn0037544	1618.5	1516.5	1160.5	1018.5
1104	Bap60	FBgn0025463	707.75	340	1160.75	806
1105	Ing3	FBgn0030945	1456	1310	1164	631
1106	CG7376	FBgn0035689	2596.25	2232	1166.75	1069
1107	lgs	FBgn0039907	516.5	371.5	1169.75	1123.5
1108	CG15432	FBgn0031603	683	363	1170	940
1109	cos	FBgn0000352	2912	2969.5	1171.75	578.5
1110	CG6136	FBgn0038332	2273.75	2205.5	1172	824.5
1111	CG14882	FBgn0038429	1515.75	1524	1173.25	1220
1112	homer	FBgn0025777	1881.25	1934.5	1173.5	735.5
1113	Ppat-Dpck	FBgn0035632	1283.25	1227.5	1173.75	1168
1114	ftz-f1	FBgn0001078	1067.75	867	1174	808
1115	CG5068	FBgn0035951	946.75	873.5	1176.5	1121
1116	CG4951	FBgn0039563	636	599.5	1177.25	1187.5
1117	Wee1	FBgn0011737	1756.5	1858	1178	1041.5
1118	Ankle2	FBgn0028343	1529.25	1480.5	1180.75	1060
1119	nmdyn-D6	FBgn0030573	2316.75	2454.5	1181.5	1281.5
1120	CG6066	FBgn0039488	646.25	498	1183	1101
1121	lqfR	FBgn0261279	1211.25	1172.5	1183	1107.5
1122	CG32109	FBgn0052109	785.75	550	1183.5	981.5
1123	RecQ5	FBgn0027375	1165.5	837.5	1184.5	1062
1124	Sdhaf3	FBgn0038437	717.75	792.5	1185.75	1116
1125	CG7483	FBgn0037573	587.5	597.5	1187.25	1174.5
1126	Rpt3	FBgn0028686	853.5	900	1187.25	1195
1127	nopo	FBgn0034314	1858.5	1716	1187.75	1220
1128	Eogt	FBgn0264672	1666	1645	1188.5	1081.5
1129	Arl4	FBgn0039889	720.75	223	1189	592.5
1130	crm	FBgn0000376	2776.75	2745	1191.5	707.5
1131	Mettl14	FBgn0032016	1271.25	1347	1192	1128.5
1132	CG5191	FBgn0038803	2088.5	2186	1192.25	675
1133	slv	FBgn0025469	865	868	1193	1207.5
1134	Xpd	FBgn0261850	1648	1600.5	1193.75	1209
1135	CG7326	FBgn0030970	1532.75	1559.5	1194.25	1181.5
1136	tyf	FBgn0026083	436.75	461.5	1194.75	1128.5
1137	CG14102	FBgn0036906	3138.5	3127	1195.5	1293
1138	elgi	FBgn0283649	916.5	502.5	1195.75	719
1139	grp	FBgn0261278	825.25	270	1197.75	670
1140	Fs(2)Ket	FBgn0262743	346.5	265	1199.5	1144
1141	CG7741	FBgn0033615	1250.5	1216.5	1201.5	1230
1142	CG3436	FBgn0031229	551	542	1204.75	1348.5
1143	CG30338	FBgn0050338	1644.25	1548	1205.25	913.5
1144	CG1492	FBgn0030361	3247.75	3246.5	1205.5	676.5
1145	Sgt1	FBgn0265101	811.5	417.5	1205.75	826.5
1146	CG4935	FBgn0028897	1564	1098.5	1205.75	483
1147	CG5757	FBgn0034299	398	363	1206.75	1044.5
1148	RN-tre	FBgn0020620	1256	1282.5	1208	1049.5
1149	p120ctn	FBgn0260799	698.5	171.5	1208.75	820
1150	loqs	FBgn0032515	2375.25	2160	1209	1211.5
1151	Kdm4B	FBgn0053182	1275.25	1140.5	1210.25	875.5
1152	CG33947	FBgn0083068	1927.25	1847	1211.75	1059.5
1153	CG14817	FBgn0026089	657.5	705	1212	1098.5
1154	Rae1	FBgn0034646	449	446	1212.5	1328.5
1155	ghi	FBgn0266124	629.5	697.5	1213.25	1245
1156	CG5199	FBgn0036994	1556.5	1466.5	1214.25	1243.5
1157	CG7730	FBgn0036689	2874.25	2941	1216.5	645
1158	Sap47	FBgn0013334	558	468.5	1217	1205
1159	His2B:CG33868	FBgn0053868	1347.75	1396.5	1217	1030
1160	Rab14	FBgn0015791	670.5	620	1217.75	1185
1161	CG7168	FBgn0038586	936.75	479.5	1218	769.5
1162	HDAC6	FBgn0026428	1632	1429	1218	1291
1163	CSN4	FBgn0027054	715.25	562	1218.25	1221.5
1164	CG8915	FBgn0030833	2688.5	2593	1218.75	1053
1165	Cdc7	FBgn0028360	1639.75	1533	1219.25	1288.5
1166	CG42360	FBgn0259742	882.75	774.5	1219.5	1194
1167	AGBE	FBgn0053138	1131.25	601.5	1219.75	774
1168	CG14995	FBgn0035497	2092.5	1860	1223	789.5
1169	tam	FBgn0004406	2190	1794.5	1223.25	994.5
1170	Gem2	FBgn0036850	1243.75	1155	1223.5	1123
1171	pch2	FBgn0051453	683.75	536.5	1225	1142.5
1172	Rad23	FBgn0026777	846.5	450	1225.25	918
1173	Fcp1	FBgn0035026	1603.75	1347	1225.25	1122.5
1174	CG1418	FBgn0033468	733.75	701	1226.25	1312
1175	tefu	FBgn0045035	2605.5	2464.5	1226.25	1023
1176	Ubc7	FBgn0267384	654.75	359	1227.75	991
1177	Arfrp1	FBgn0030088	988.75	785.5	1228.5	1311.5
1178	CG3223	FBgn0037538	829.75	711	1229.5	1166.5
1179	Kap-alpha3	FBgn0027338	685.25	615.5	1231.25	1354.5
1180	Gk1	FBgn0025592	1054	979	1231.25	1105.5
1181	Cdk9	FBgn0019949	863.75	821	1232.5	1191.5
1182	dgt1	FBgn0039710	1075.25	992	1232.5	1104
1183	CG7341	FBgn0036777	2218.25	2020.5	1232.75	1157
1184	CG14641	FBgn0037220	676.75	330.5	1233.5	934.5
1185	Fer2LCH	FBgn0015221	611.5	394	1233.75	1088
1186	Tfb1	FBgn0033929	505.75	426.5	1235.75	1385
1187	CG2909	FBgn0030189	2685.75	2628.5	1236.25	1138
1188	Dref	FBgn0015664	1024.75	1001	1237	1256
1189	RagC-D	FBgn0033272	734.5	832	1238.5	1267.5
1190	Pol32	FBgn0283467	1696	1395	1239.5	1146
1191	Hdc	FBgn0005619	1434	1041	1240	1431.5
1192	CG6758	FBgn0034704	2372.5	2479	1240.5	894.5
1193	Fancd2	FBgn0038827	2644	2629.5	1242.25	813
1194	Ppcs	FBgn0261285	1987	1815	1243.75	1287
1195	Nfs1	FBgn0032393	551.75	537.5	1245.5	1343
1196	DhpD	FBgn0261436	827.5	779	1245.75	1102.5
1197	SP1029	FBgn0263236	2394.5	1986	1246.5	720
1198	MED8	FBgn0034503	703	722	1249.5	1257.5
1199	Klp10A	FBgn0030268	977.75	708.5	1252.5	898.5
1200	CG1789	FBgn0030063	640.75	661.5	1252.75	1371
1201	chic	FBgn0000308	1766.5	1507	1253	1416
1202	CG13344	FBgn0033884	2339	2318	1253	1122
1203	Rip11	FBgn0027335	920.5	461	1254.25	718.5
1204	Nup214	FBgn0010660	1277.75	1105.5	1254.25	1281.5
1205	Lrch	FBgn0032633	1712	1544.5	1254.75	1204.5
1206	CG5098	FBgn0034300	2147.25	2320.5	1255.25	925.5
1207	Fnta	FBgn0031633	778.25	337.5	1257	776.5
1208	Pp2B-14D	FBgn0011826	837.75	715	1258.75	1159
1209	mim	FBgn0053558	1409	1066	1259	1358
1210	ssx	FBgn0024987	846	839	1261	1248.5
1211	Ada	FBgn0037661	2202.5	2155.5	1261	934.5
1212	tapas	FBgn0027529	554.75	504	1262	1293
1213	ND-B22	FBgn0032511	1236.75	1314	1262	1244
1214	Ccs	FBgn0010531	1168.75	1024	1263	1157.5
1215	CG14441	FBgn0029895	1079.25	716	1263.75	1050.5
1216	CG2889	FBgn0030206	1600.25	1605.5	1264.75	1237.5
1217	CG6340	FBgn0030648	786	404	1266	860.5
1218	CG10254	FBgn0027512	1212.5	1078	1267.5	1349
1219	Mcm2	FBgn0014861	845.25	907.5	1268.75	1336.5
1220	wuho	FBgn0029857	689.75	647	1269.75	1269.5
1221	CG4407	FBgn0030431	1305.5	1286.5	1272	1232.5
1222	l(2)k01209	FBgn0022029	668	692.5	1273.5	1376
1223	CG11122	FBgn0030266	858.25	255	1274.25	675
1224	NKAIN	FBgn0085442	1130	1121.5	1274.5	1212
1225	Jarid2	FBgn0036004	831	279.5	1274.75	712.5
1226	Xpc	FBgn0004698	679	555.5	1275.25	1316
1227	Klp67A	FBgn0004379	1589.25	1411.5	1275.25	785
1228	CG4788	FBgn0032354	1329.25	1011.5	1277.5	1045
1229	Pex5	FBgn0023516	1345.75	1300	1278	1187
1230	cmet	FBgn0040232	1898.5	1711.5	1278	1147.5
1231	CG8273	FBgn0037716	1048.25	1076	1278.5	1302
1232	CG1172	FBgn0264712	1628	1726	1279.75	1387
1233	CG11077	FBgn0039930	647.75	641	1280.25	1268
1234	clt	FBgn0000326	1466.75	1423.5	1280.25	1245.5
1235	CycH	FBgn0022936	1585.75	1589.5	1282	1200.5
1236	hry	FBgn0001168	666.5	609.5	1282.5	1148.5
1237	CG5045	FBgn0032229	615.25	572	1283	1444
1238	CG17180	FBgn0035140	2273	2028.5	1283	694.5
1239	CG8833	FBgn0036386	1560.25	1529.5	1285.25	1096.5
1240	CG11125	FBgn0033174	1736	1544.5	1287.5	992.5
1241	CG14721	FBgn0037942	738	560	1288.25	969.5
1242	Rpn8	FBgn0002787	664	600	1289	1167
1243	CG5555	FBgn0038686	1867.25	1721.5	1290.25	1400.5
1244	Samtor	FBgn0035035	1256.25	1421.5	1290.5	1256.5
1245	Tfb4	FBgn0031309	1126	1189	1291	1317
1246	Rpt4	FBgn0028685	831.25	548.5	1291.25	1234
1247	TfIIEbeta	FBgn0015829	811.5	472.5	1291.5	947.5
1248	Naam	FBgn0051216	2395	2335	1291.5	791.5
1249	Tgt	FBgn0031321	881	878	1295.5	1411.5
1250	jumu	FBgn0015396	1291.25	1032	1295.5	1324
1251	EloC	FBgn0266711	525.75	361	1295.75	1431
1252	rdgA	FBgn0261549	1266	1175	1296	898.5
1253	CG5543	FBgn0034908	1626	1643	1296	1296
1254	inaE	FBgn0261244	646.5	325	1296.75	1059
1255	sktl	FBgn0016984	1794.5	1697.5	1297	1124
1256	CG2182	FBgn0037360	506	513	1298.75	1451.5
1257	CG5359	FBgn0037773	1764.75	1699	1299.5	1110
1258	Nup62	FBgn0034118	605.75	568.5	1299.75	1343.5
1259	slpr	FBgn0030018	697	444	1301	1097
1260	zuc	FBgn0261266	1015	892	1305.5	1165.5
1261	l(3)02640	FBgn0010786	883.5	403.5	1306.5	938.5
1262	Hrb87F	FBgn0004237	777.75	356.5	1307.5	1022
1263	Clamp	FBgn0032979	919.5	761	1307.5	1066.5
1264	CG12129	FBgn0033475	637	627.5	1307.75	1387.5
1265	Sf3b5	FBgn0040534	576.25	342.5	1308.25	1257.5
1266	CG11986	FBgn0037656	1245.5	1039	1308.75	1066
1267	CG32409	FBgn0052409	496.75	522.5	1312	1363
1268	Wdr82	FBgn0032030	755	629.5	1314	1291
1269	IntS10	FBgn0035462	2461.5	2562.5	1316.75	1086.5
1270	SelT	FBgn0031670	817	394	1317.75	1178
1271	Lap1	FBgn0033984	2497.5	2632.5	1318.25	924.5
1272	CG31156	FBgn0051156	2371.75	2238.5	1320.25	1283.5
1273	Bap170	FBgn0042085	1559.75	1498.5	1320.5	1173.5
1274	Su(Tpl)	FBgn0014037	561.75	463	1321.25	1307
1275	CG8389	FBgn0034063	1884.25	1948.5	1322.25	1153.5
1276	dpa	FBgn0015929	798.25	645	1324	1315.5
1277	Trf4-1	FBgn0030049	909	803.5	1324.25	1218.5
1278	CG12253	FBgn0026148	2129.75	2073	1325.25	752.5
1279	ABCB7	FBgn0035244	1140.75	1195.5	1325.75	1446
1280	CG12104	FBgn0035238	1510	1356	1326.75	1121.5
1281	REG	FBgn0029133	679.5	474.5	1327.5	1339.5
1282	CG6144	FBgn0032259	1287.25	1353.5	1328.5	1353.5
1283	Gmer	FBgn0267823	980.25	869.5	1329	1302
1284	Hus1-like	FBgn0026417	1172	882	1329.5	962.5
1285	Nufip	FBgn0036812	1628.5	1400.5	1329.5	1156.5
1286	Ctf4	FBgn0033890	2285	2309	1329.5	1209
1287	Septin5	FBgn0026361	1782	1852	1330.5	1194.5
1288	CG14903	FBgn0038446	780.25	703.5	1331.5	1298
1289	CG7692	FBgn0036714	2728	2696	1332.25	956.5
1290	CG31712	FBgn0051712	824.75	640.5	1332.5	1280.5
1291	CG4617	FBgn0029936	1254.5	1200.5	1332.5	1331.5
1292	dmpd	FBgn0033486	1188.25	1160.5	1332.75	1297.5
1293	Pex14	FBgn0037020	874.75	317	1333.5	775.5
1294	CG7706	FBgn0038640	1470.5	1415.5	1334	1248
1295	alien	FBgn0013746	687.5	475.5	1334.25	1347.5
1296	Vamp7	FBgn0266186	853.25	543	1335.5	1166.5
1297	CG5003	FBgn0039554	1555.5	1517.5	1335.5	1104.5
1298	Larp7	FBgn0260771	1415.5	1411	1336	1275
1299	REPTOR-BP	FBgn0032202	685.75	213.5	1338.25	848.5
1300	CG14512	FBgn0039639	2117	1951	1338.25	1285.5
1301	nahoda	FBgn0034797	1941.5	1932	1338.5	972.5
1302	AP-2sigma	FBgn0043012	614	673.5	1339	1501.5
1303	janA	FBgn0001280	767	761.5	1340.75	1192
1304	CG13367	FBgn0025634	1371.5	1374	1341.25	1373
1305	MCU	FBgn0042185	1954.5	1975.5	1341.5	1377
1306	CG6175	FBgn0036152	965	702.5	1342	1128
1307	CG13025	FBgn0287696	2613.25	2688	1342	1190
1308	pigeon	FBgn0010309	2788.25	2875.5	1342	1055.5
1309	Mkrn1	FBgn0029152	628	617	1342.75	1300.5
1310	tsr	FBgn0011726	963	453.5	1344.75	1154.5
1311	CG32365	FBgn0052365	955.75	740.5	1345.25	1387
1312	emb	FBgn0020497	428.25	414.5	1345.5	1283.5
1313	Blos2	FBgn0036118	1544.5	1145	1349.25	896
1314	CG11723	FBgn0031391	1876.5	1801	1350.75	1314.5
1315	CG11752	FBgn0030292	954	984.5	1352.5	1363
1316	CG7044	FBgn0038854	1550.75	1414	1352.5	1332
1317	CG33096	FBgn0053096	2682.5	2640.5	1352.75	1322
1318	Rlip	FBgn0026056	1304.75	1142.5	1353.25	1133
1319	Orc5	FBgn0015271	1381.75	1008.5	1353.25	827
1320	CG2017	FBgn0037391	1280.25	885	1353.5	808.5
1321	CG8878	FBgn0027504	1424.25	1117.5	1354.75	779.5
1322	papi	FBgn0031401	929	806	1355.25	1251
1323	CG2021	FBgn0035271	631	553.5	1355.5	1293
1324	WDR79	FBgn0031782	1230	1220	1355.75	1242
1325	Use1	FBgn0035965	1107	1031.5	1356.75	1304.5
1326	Ublcp1	FBgn0027526	763.25	798	1357.5	1357
1327	U2af50	FBgn0005411	959.75	346.5	1357.75	792.5
1328	d4	FBgn0033015	602.5	645.5	1362.5	1412
1329	mor	FBgn0002783	1144.5	1078.5	1362.5	1344
1330	MESK2	FBgn0043070	811	486	1363.75	1028.5
1331	eEF1beta	FBgn0028737	2608.5	2777	1365.75	745
1332	Usp14	FBgn0032216	698	603	1366.5	1385
1333	Rrp1	FBgn0004584	765.25	449.5	1367.25	1034.5
1334	Trs33	FBgn0266722	1419.25	1367.5	1367.75	1409.5
1335	CHMP2B	FBgn0035589	1140.75	1008.5	1368	1154
1336	MED27	FBgn0037359	1345.25	1286.5	1368.5	1398
1337	CG3163	FBgn0034961	1602.75	1187.5	1369.5	765
1338	CG9804	FBgn0037251	1002.5	735	1370.25	1022.5
1339	ND-49	FBgn0039909	785.25	845	1372.25	1540.5
1340	CG6664	FBgn0036685	844	566	1372.25	942
1341	Npl4	FBgn0039348	793.25	614.5	1373.5	1337.5
1342	pyd3	FBgn0037513	2560.25	2480	1374.5	1365
1343	gus	FBgn0026238	901	357	1374.75	861
1344	CG1523	FBgn0039601	1141.75	963	1376.5	1191.5
1345	Zyx	FBgn0011642	783	781	1377	1378.5
1346	Rpn10	FBgn0015283	576.75	554.5	1377.75	1450
1347	rept	FBgn0040075	622.75	616.5	1378.75	1249.5
1348	Usp39	FBgn0030969	898.5	881	1380.25	1309.5
1349	Stip1	FBgn0024352	522.25	503.5	1381.5	1386
1350	DCTN2-p50	FBgn0021825	836.5	869.5	1381.5	1343
1351	Arp5	FBgn0038576	1754.25	1746.5	1381.5	1413.5
1352	oaf	FBgn0011818	1197.5	1105.5	1383	1382.5
1353	Arf79F	FBgn0010348	1323.25	803.5	1383	1074
1354	CG31126	FBgn0051126	700	708.5	1383.75	1517.5
1355	CG5886	FBgn0039379	1188	1193	1383.75	1436.5
1356	CG7946	FBgn0039743	490	371.5	1386.5	1423
1357	CG17565	FBgn0038424	1139.5	638.5	1388.25	886.5
1358	CG6568	FBgn0034210	1680.25	1639.5	1389.5	1408
1359	Spindly	FBgn0031549	1884	1897	1389.75	1576
1360	CG4281	FBgn0025626	1175.5	1091	1390.5	1423.5
1361	CG13954	FBgn0033405	2475.5	2347.5	1390.75	1044
1362	l(2)k10201	FBgn0016970	2053.75	1999	1391.5	1007
1363	CG32095	FBgn0052095	2613.75	2645	1391.5	1082
1364	Cdk2	FBgn0004107	814	801.5	1391.75	1280
1365	MED17	FBgn0038578	1390.5	1348.5	1392	1334
1366	CG5626	FBgn0036266	1781.25	1821	1392	1482
1367	Mppe	FBgn0259985	2677.5	2656.5	1392.75	1286
1368	CG8009	FBgn0036090	1018.75	511.5	1396	908
1369	CG9915	FBgn0030738	943.5	900	1396.5	1470
1370	CG13366	FBgn0025633	1362	1062.5	1397.25	921
1371	kat80	FBgn0040207	1867	1606	1397.75	1179
1372	CG4709	FBgn0032169	2054.5	2112.5	1398.25	1420.5
1373	CG3862	FBgn0031286	1751.75	1865	1399	1415
1374	pAbp	FBgn0265297	1333.25	790.5	1399.25	1021
1375	CkIIalpha	FBgn0264492	1246.5	670	1400.25	786
1376	CG11208	FBgn0034488	746.5	519	1402.5	1332
1377	CG12744	FBgn0033459	476.5	352.5	1403.25	1164
1378	RtGEF	FBgn0015803	1812.5	1661.5	1404.25	1080.5
1379	Ndfip	FBgn0052177	1455.75	1522	1407.5	1371
1380	CG8043	FBgn0037610	2216.5	2169	1408.25	1168
1381	CG14184	FBgn0036932	926.25	378	1409.75	831
1382	tzn	FBgn0037024	672.5	622	1410.75	1469.5
1383	CG1737	FBgn0030293	907.25	686	1411.75	1239.5
1384	CG11839	FBgn0039271	1338	1054.5	1411.75	1195
1385	tud	FBgn0003891	619.5	544	1412	1362.5
1386	aru	FBgn0029095	861	927.5	1412	1592.5
1387	Pex13	FBgn0033812	1466.75	1289	1413.75	1344
1388	CG13760	FBgn0040375	2154	2067	1414.5	1036
1389	CstF64	FBgn0027841	1087.5	967	1414.75	1320
1390	Tbp	FBgn0003687	1227.25	1226	1416	1356.5
1391	ohgt	FBgn0037780	1914.5	1927.5	1416.5	1295.5
1392	Pi3K59F	FBgn0015277	2285.25	2268.5	1417.5	1458
1393	E(bx)	FBgn0000541	707	647	1418.25	1485
1394	Max	FBgn0017578	771.75	733	1418.5	1203
1395	Duba	FBgn0036180	1337.5	1328	1418.75	1353
1396	Hsc70Cb	FBgn0026418	854.25	690.5	1419.75	1344
1397	casp	FBgn0034068	1298	1251.5	1420	1392
1398	Top3alpha	FBgn0040268	1616	1199.5	1422.25	1079.5
1399	CG9947	FBgn0030752	1410.75	1112.5	1424	977
1400	Pak	FBgn0267698	1421.25	1392.5	1424	1243.5
1401	Ogg1	FBgn0027864	2737.5	2764	1425	1377
1402	Alg-2	FBgn0086378	1210.25	661	1427.25	917
1403	cnc	FBgn0262975	519.75	511	1428.5	1313.5
1404	Rbbp5	FBgn0036973	1526	1379.5	1429.75	1188
1405	alphaSnap	FBgn0250791	776	844.5	1431.75	1592.5
1406	CG2129	FBgn0030008	1988	1746	1432	819.5
1407	CG18787	FBgn0042125	1642.25	1536	1432.5	1463
1408	tank	FBgn0031635	1446.5	1333.5	1435	1231
1409	CG10209	FBgn0033971	1775.25	1561	1437	964.5
1410	Fas1	FBgn0285925	924.5	447.5	1438	1152.5
1411	chrb	FBgn0036165	561.25	513	1438.25	1468
1412	CG17683	FBgn0262115	836.25	621	1438.25	1294
1413	Ptpmeg2	FBgn0028341	1018	956	1438.25	1313
1414	Snx16	FBgn0034265	1273	1140.5	1438.25	1272.5
1415	CG9752	FBgn0034614	588.25	613	1438.75	1442.5
1416	Snx1	FBgn0031534	886.5	604.5	1441	1149
1417	Arl2	FBgn0004908	1024	492.5	1441.25	909
1418	CG6907	FBgn0031711	793.25	753	1442	1470.5
1419	CG5589	FBgn0036754	1001	997	1442.25	1253.5
1420	sni	FBgn0030026	805	751.5	1442.5	1267
1421	CIA30	FBgn0039689	868.75	938.5	1442.75	1669.5
1422	CG17163	FBgn0039942	1834.75	1658.5	1442.75	1313.5
1423	CG11825	FBgn0033519	1642.25	1315	1444	1410
1424	CG14230	FBgn0031062	950.5	777.5	1445	1404
1425	ND-B18	FBgn0030605	808.5	855	1445.5	1660
1426	CG2116	FBgn0030003	1160	770.5	1446	994
1427	Ptpmeg	FBgn0261985	1487.5	1542	1446.5	1166.5
1428	CG6813	FBgn0037923	2394.75	2276.5	1446.5	913
1429	Uba1	FBgn0023143	414	458.5	1451.5	1626.5
1430	l(1)10Bb	FBgn0001491	441.5	382	1451.75	1567.5
1431	kin17	FBgn0024887	1131.75	1013	1452.25	1359
1432	CG5245	FBgn0038047	3575.5	3538.5	1452.5	1397.5
1433	Psc	FBgn0005624	671.5	453.5	1452.75	1104.5
1434	Cog7	FBgn0051040	1906	1870.5	1453	1083
1435	e(y)2	FBgn0000618	922	363	1454	1128.5
1436	angel	FBgn0016762	853.5	802	1454.25	1447
1437	Mcm6	FBgn0025815	577	548.5	1457	1475.5
1438	Golgin104	FBgn0036614	2152	2282	1462.5	1434.5
1439	CG1910	FBgn0022349	942.75	715	1463.25	1292.5
1440	Rpn12	FBgn0028693	987	923.5	1463.75	1511
1441	E(z)	FBgn0000629	1366.75	1376	1463.75	1439.5
1442	gammaTub23C	FBgn0260639	1552.5	1525.5	1464.5	1260.5
1443	mri	FBgn0035107	1005	557.5	1465	1035.5
1444	CG7810	FBgn0032017	1936.75	1796	1467	1271.5
1445	Nup58	FBgn0038722	1036.25	964.5	1467.75	1333.5
1446	Cap-D2	FBgn0039680	2009.75	1986.5	1468	1228.5
1447	Cwc25	FBgn0031452	839.25	877.5	1470.75	1497
1448	Cap-G	FBgn0259876	1867.75	1930.5	1470.75	1197.5
1449	CG8435	FBgn0034084	1380.25	1321	1471.5	1420.5
1450	CG7407	FBgn0037134	1335.25	1276.5	1471.75	1294.5
1451	Atg17	FBgn0037363	1002.75	720	1472	1169
1452	Vha100-1	FBgn0028671	1719.75	1551.5	1474.75	1475
1453	Rok	FBgn0026181	807.25	511	1475.75	1257.5
1454	CG8038	FBgn0035831	1006.25	649.5	1475.75	1189.5
1455	Clp	FBgn0015621	954.75	853	1476	1401
1456	CG3281	FBgn0260741	2779.5	2808.5	1476	1257
1457	kto	FBgn0001324	2132.25	2284	1476.25	1451
1458	S6kII	FBgn0262866	2783.25	2968	1476.25	982.5
1459	Nup44A	FBgn0033247	726.75	620.5	1478.25	1446.5
1460	CG12316	FBgn0036483	1933.75	1876.5	1478.5	1516.5
1461	calypso	FBgn0262166	2603.75	2427	1479.25	1446.5
1462	Membrin	FBgn0260856	1004	992	1480	1521.5
1463	CG13807	FBgn0035323	646.25	600	1480.25	1490
1464	CG6607	FBgn0039204	758	743.5	1481.25	1415
1465	e(y)1	FBgn0000617	812	698	1482.5	1486.5
1466	Trxr-1	FBgn0020653	1054.75	1000	1483.5	1550
1467	Usp5	FBgn0035402	855.5	813	1484	1451
1468	mrn	FBgn0261109	1173.5	977	1484.5	1320.5
1469	Gcn5	FBgn0020388	1681.5	1743	1484.5	1385
1470	Blos1	FBgn0050077	1134.25	1045.5	1484.75	1447.5
1471	Atf-2	FBgn0265193	2697.25	2682.5	1485	1146.5
1472	CG6985	FBgn0039017	2126	2041	1486	1132
1473	CG12121	FBgn0030109	1181	1152.5	1486.5	1192
1474	NaCP60E	FBgn0085434	1949.5	2070.5	1487.5	1252.5
1475	CG1792	FBgn0039860	1989.5	1870	1487.75	1232.5
1476	chif	FBgn0000307	1384.75	1184	1488.5	1062
1477	CG12935	FBgn0033547	1012.75	761.5	1489.25	1356
1478	CG32706	FBgn0052706	2298.25	2416	1490.25	1274.5
1479	CG5844	FBgn0038049	769.25	761	1491.5	1485.5
1480	Ns4	FBgn0032882	2332	2147	1492.25	1566.5
1481	pds5	FBgn0260012	1215.5	1209	1493	1356
1482	CG11247	FBgn0037120	1991	2041	1493.5	1301
1483	thoc6	FBgn0036263	1139	1001	1494	1288
1484	Vps16A	FBgn0285911	2129.75	2191	1494.25	1310
1485	B4	FBgn0023407	2019.5	1977.5	1495.25	1377
1486	fidipidine	FBgn0025519	1390	1396.5	1497	1424
1487	Top2	FBgn0284220	761.5	369	1499.75	1317.5
1488	CG15812	FBgn0035405	2208.5	2291.5	1500.75	1333
1489	Blm	FBgn0002906	1960.25	1690.5	1501.75	1463.5
1490	elav	FBgn0260400	1314.25	1305.5	1502.25	1187.5
1491	Sec15	FBgn0266674	2452.75	2510	1502.5	1061.5
1492	Tpr2	FBgn0032586	669.75	631.5	1503.25	1202
1493	ZnT49B	FBgn0033762	2001.5	1981.5	1503.75	1490.5
1494	Mbs	FBgn0005536	1431	1438	1504.25	1441
1495	flw	FBgn0000711	785.75	345.5	1505.25	1164.5
1496	ref(2)P	FBgn0003231	1011	835.5	1505.5	1439
1497	kirre	FBgn0028369	2626	2735	1505.75	1447
1498	CG2091	FBgn0037372	932	503.5	1506.5	1156.5
1499	Mau2	FBgn0038300	2428.25	2418.5	1506.75	1661
1500	CG12795	FBgn0031535	1298.75	758	1510	890.5
1501	Tango10	FBgn0030330	1401.25	1256	1510.75	1654.5
1502	l(2)05714	FBgn0010607	1045.5	892.5	1512	1401
1503	CG9667	FBgn0037550	903	909.5	1514	1596
1504	CG15908	FBgn0033085	841	676	1514.5	1548
1505	Akt1	FBgn0010379	1223.75	806.5	1516	1096.5
1506	Klc	FBgn0010235	938.75	679	1517.5	1327
1507	elg1	FBgn0036574	1471.25	1309	1517.75	1428
1508	CG8159	FBgn0037619	2800.75	2724	1518.25	1207.5
1509	CG5934	FBgn0039505	1173	953	1518.5	1370
1510	Asator	FBgn0039908	2009.5	2058	1518.5	1479
1511	NiPp1	FBgn0026402	1644.25	1676.5	1519.75	1476
1512	HSPBAP1	FBgn0263025	2900.75	2901.5	1521.25	1063
1513	CG7849	FBgn0033060	1730.5	1756	1521.75	1520
1514	CG10268	FBgn0032811	1795.75	1768.5	1521.75	1466
1515	CG6729	FBgn0032296	1866.75	1919	1522	1525.5
1516	CG7183	FBgn0038583	1944.5	1864	1522.75	1222
1517	CG4942	FBgn0035960	2579	2546.5	1523	1507.5
1518	Edc3	FBgn0036735	1060	822	1524.5	1155
1519	CG6903	FBgn0029737	1400.25	1391.5	1525.5	1524
1520	CG7903	FBgn0039730	1473.5	1565	1526.5	1556.5
1521	ctrip	FBgn0260794	956.5	891.5	1527.5	1487
1522	Upf3	FBgn0034923	988.75	901.5	1527.5	1498.5
1523	CG4230	FBgn0031683	1837.75	1620	1528.25	1452.5
1524	CG13484	FBgn0036406	1354.5	1256.5	1528.75	1419.5
1525	CG6762	FBgn0030876	1259	1067.5	1529	1432.5
1526	CG3294	FBgn0031628	2504.5	2501.5	1530	1126.5
1527	milt	FBgn0262872	1246.25	1055.5	1530.75	1248.5
1528	Snm1	FBgn0037338	2502.25	2511.5	1532.25	1357.5
1529	CG13876	FBgn0035109	2615.25	2629	1532.25	1402.5
1530	CG2199	FBgn0035213	707	561.5	1534.75	1345
1531	Dlic	FBgn0030276	599	539.5	1535.25	1488.5
1532	Kcmf1	FBgn0037655	1480.75	1270	1535.25	1400.5
1533	Taf12	FBgn0011290	1026	625.5	1535.5	1225.5
1534	PPP4R2r	FBgn0030208	672.5	504	1537.75	1252
1535	bon	FBgn0023097	1812.5	1648.5	1539.75	1555
1536	CG32165	FBgn0042178	1534.5	1094.5	1540.75	1439.5
1537	CG7985	FBgn0028499	2229.25	2320.5	1541.5	1224
1538	CG1105	FBgn0037465	1274.5	1091	1542	1268.5
1539	Syx16	FBgn0031106	1237.75	1238.5	1544.5	1545.5
1540	gro	FBgn0001139	1007.5	300.5	1545.5	1048.5
1541	CG9067	FBgn0033605	1006.5	753	1546.5	1488.5
1542	CG5131	FBgn0032644	1512.75	1504	1546.5	1427.5
1543	twin	FBgn0011725	941.25	780	1547	1403.5
1544	I-2	FBgn0028429	880.75	919.5	1548	1625.5
1545	CG9215	FBgn0030659	1565.25	1442.5	1548	1510.5
1546	ncm	FBgn0086707	723.5	775.5	1549	1621.5
1547	abo	FBgn0000018	2660	2682.5	1550.25	1284.5
1548	CG5916	FBgn0038401	2182.5	2110	1551.5	1591.5
1549	Blos3	FBgn0085284	1145.5	601.5	1558.5	1026
1550	CG32099	FBgn0052099	1495.75	1462	1558.75	1469.5
1551	HP1c	FBgn0039019	905.75	837.5	1561.5	1620
1552	CG44002	FBgn0264744	2824.75	2849.5	1562	1196
1553	CG15863	FBgn0033467	1383.5	1374.5	1562.5	1551
1554	Galphao	FBgn0001122	1818.75	1625	1563	1180
1555	dbr	FBgn0067779	1325.5	995	1563.5	1219
1556	Sec10	FBgn0266673	1411.5	1387	1564.5	1541
1557	CG32202	FBgn0052202	1211.5	1195.5	1566.25	1547
1558	CG12179	FBgn0025388	2859.25	2939	1566.75	1148.5
1559	Cog1	FBgn0037998	2222.25	2199	1567.25	1125
1560	CG17829	FBgn0025635	1885	1892	1569.5	1658.5
1561	CG7632	FBgn0037071	2472.5	2552	1569.75	1481
1562	CG14710	FBgn0037920	2223	2182	1570.5	1283.5
1563	Atg1	FBgn0260945	1074	1032.5	1570.75	1532
1564	CG18004	FBgn0033566	1091.75	1074	1570.75	1578
1565	c12.1	FBgn0040235	793.25	940.5	1571.5	1593
1566	nsl1	FBgn0262527	773.5	772	1572	1452
1567	CG10340	FBgn0022344	816	910	1572	1751.5
1568	CG1815	FBgn0039863	1830	1477.5	1573	1367
1569	Vhl	FBgn0041174	1987.75	1963	1573.5	1337
1570	scu	FBgn0021765	782.5	579.5	1574.25	1778.5
1571	Fmr1	FBgn0028734	729.75	604.5	1576	1596
1572	Paip2	FBgn0038100	1106.25	604	1577.75	1029.5
1573	CG9125	FBgn0030793	831.25	822.5	1578.25	1467.5
1574	CG3894	FBgn0035059	1392	1423.5	1578.75	1551.5
1575	NSD	FBgn0039559	2188	2032	1580.5	1644.5
1576	Nipped-A	FBgn0053554	750.75	741.5	1580.75	1631.5
1577	ewg	FBgn0005427	1138	802.5	1582.75	1310.5
1578	Zw	FBgn0004057	1805	1794	1583.5	1378
1579	eEFSec	FBgn0034627	2851.5	2892.5	1586	1329
1580	MAGE	FBgn0037481	1409.5	1547	1588.75	1720.5
1581	CG2617	FBgn0032877	1524	1395.5	1589.5	1454
1582	Rpn5	FBgn0028690	784	848.5	1590.25	1776.5
1583	CG1806	FBgn0030360	1973.75	1958	1590.5	1255.5
1584	CG14764	FBgn0033236	2184.5	2059	1591.75	1063.5
1585	galla-1	FBgn0034543	929	797	1592.5	1487.5
1586	CG3803	FBgn0034938	1103.25	1112	1592.75	1589
1587	CG9948	FBgn0035721	1503.25	1436.5	1593	1408
1588	Mef2	FBgn0011656	1646.25	1691.5	1593.25	1270
1589	spn-A	FBgn0003479	1154.25	1133	1594.25	1663.5
1590	CG6227	FBgn0030631	1265	957	1594.25	1661
1591	CG12702	FBgn0031070	2230.25	2273	1594.25	1228.5
1592	CG13599	FBgn0039128	1573	1399.5	1594.75	1288.5
1593	vers	FBgn0011335	1367.5	1424	1596.5	1558.5
1594	RIOK2	FBgn0039306	1152	1160.5	1596.75	1554.5
1595	ND-24	FBgn0030853	855	999.5	1598	1789.5
1596	CG42554	FBgn0260756	2043.25	1890.5	1598.75	1339
1597	CG17233	FBgn0036958	1377.75	1062.5	1600	1155
1598	mdlc	FBgn0038772	1671.75	1293	1600.25	1099
1599	Ddx1	FBgn0015075	1176.5	1160.5	1601.75	1692
1600	Odj	FBgn0038551	1406.25	1240.5	1602.25	1361
1601	CG32176	FBgn0052176	2035	2082.5	1603.5	1592
1602	Suox	FBgn0030966	1684.75	1534	1606	1265
1603	Acyp2	FBgn0038363	611.5	560.5	1606.5	1776
1604	CG12659	FBgn0040929	1661.5	1531.5	1607.25	1580
1605	CG34293	FBgn0085322	1299.75	1053.5	1610	1362.5
1606	CG12170	FBgn0037356	1341.25	1166	1610.5	1573.5
1607	Not11	FBgn0034963	1010.25	983.5	1610.75	1665.5
1608	egh	FBgn0001404	1103.75	664	1611.25	1163
1609	IKKbeta	FBgn0024222	2866.75	2777	1611.5	1381.5
1610	Orc1	FBgn0286788	1744	1820	1612	1486.5
1611	CG1812	FBgn0031119	2381.25	2320.5	1612.75	1603
1612	CG9004	FBgn0035336	1446.25	1259.5	1613	1626.5
1613	CG5021	FBgn0035944	713.75	696	1613.5	1695.5
1614	CG11180	FBgn0034528	819.25	529	1614.75	1501.5
1615	cal1	FBgn0038478	1476	1234.5	1614.75	1244
1616	IntS14	FBgn0031314	1510.5	1536	1615.5	1464
1617	Hexim	FBgn0038251	1441.25	1184.5	1616.25	1303.5
1618	CG34424	FBgn0085453	1221.75	1055	1616.75	1422.5
1619	blp	FBgn0038387	876.75	920	1618.5	1780
1620	ThrRS	FBgn0027081	739	774.5	1618.75	1753.5
1621	CG15525	FBgn0039732	1151.25	995.5	1619.25	1579
1622	rictor	FBgn0031006	1642	1661.5	1619.75	1612.5
1623	CG5380	FBgn0038951	1255.75	789	1620	1077
1624	Ino80	FBgn0289122	1446.25	1320	1620.25	1561.5
1625	CG3542	FBgn0031492	880.25	778	1620.5	1579.5
1626	nbs	FBgn0261530	2279.25	2086.5	1620.5	1472
1627	CG17230	FBgn0046225	3543	3579.5	1621	1895.5
1628	JTBR	FBgn0025820	1232.5	905	1622.75	1332
1629	CG16734	FBgn0037667	1575	1516	1623.5	1512
1630	mus101	FBgn0002878	2653.75	2496.5	1624	1743.5
1631	CG31357	FBgn0051357	1170.25	1152	1624.25	1532
1632	UQCR-6.4	FBgn0034245	430	281	1625.25	1876.5
1633	CG8607	FBgn0035760	1858.5	1955	1627.25	1742
1634	pie	FBgn0005683	3144	3165.5	1627.75	1497
1635	CG1271	FBgn0035392	2673.75	2743	1628.75	1135.5
1636	adp	FBgn0000057	1917.25	1844.5	1629.75	1509.5
1637	CG31344	FBgn0051344	1575.5	1527	1630.25	1577
1638	lilli	FBgn0041111	1149	741.5	1632.25	1093.5
1639	pall	FBgn0036005	1203	1139.5	1633.5	1780.5
1640	CG6674	FBgn0036063	1850.25	1824	1635	1562
1641	cact	FBgn0000250	757	736	1635.5	1605
1642	B52	FBgn0004587	1513.75	960	1637	1468.5
1643	CG6084	FBgn0086254	810.25	862	1638.75	1636.5
1644	Orai	FBgn0041585	1354.5	1209.5	1639.25	1618
1645	Pif1	FBgn0031540	2455.25	2455.5	1640	1607.5
1646	CG1622	FBgn0030468	847	799	1640.25	1796
1647	CG32521	FBgn0052521	1045	945.5	1641	1584.5
1648	CG14881	FBgn0038425	1240.5	1268.5	1641.25	1857.5
1649	CG10055	FBgn0037482	1557	1577	1641.5	1506
1650	asl	FBgn0261004	1905.5	1778	1641.5	1530.5
1651	CG9107	FBgn0031764	924.75	860.5	1642	1630.5
1652	CG2931	FBgn0037342	1226.5	1206.5	1642.75	1636.5
1653	Ulp1	FBgn0027603	1081.5	853	1643	1666.5
1654	Sms	FBgn0036272	1090.25	943.5	1643	1610.5
1655	CG9855	FBgn0037242	1151.5	1108	1643	1581
1656	Cul4	FBgn0033260	1247.25	1253	1643	1730
1657	CG3587	FBgn0023521	1301.75	1141.5	1644.25	1430
1658	Prp38	FBgn0050342	1127	896	1645.75	1457
1659	holn1	FBgn0032250	1633.25	1428.5	1646.5	1339
1660	CycE	FBgn0010382	1267.75	757	1647	1272.5
1661	Cys	FBgn0004629	3060	3412	1647.75	1301
1662	HemK1	FBgn0031817	2180.75	2217.5	1648.25	1706.5
1663	mIF2	FBgn0039588	2716.75	2712.5	1648.25	1630.5
1664	Nbr	FBgn0032924	1103.5	993.5	1651.75	1682
1665	mus201	FBgn0002887	2748.75	2626.5	1653.75	1507.5
1666	Exo70	FBgn0266667	2206.25	2263.5	1654	1587
1667	CG6610	FBgn0035675	814	463.5	1656.5	1644
1668	ADD1	FBgn0026573	1652.25	1606	1657.5	1434
1669	Cpsf100	FBgn0027873	1449.25	1336.5	1658.5	1524
1670	CG6678	FBgn0038917	3005.25	2984	1659.75	1341
1671	veli	FBgn0039269	1036	994.5	1660.5	1683.5
1672	UBL3	FBgn0026076	1350.25	1142	1664	1421
1673	RanBP3	FBgn0039110	1742	1766	1665	1605.5
1674	hng2	FBgn0037634	1691.5	1303.5	1666.5	1273.5
1675	Uxs	FBgn0035848	2311.25	2351.5	1666.75	1654.5
1676	l(3)87Df	FBgn0002354	983	868	1667.25	1658.5
1677	CG4936	FBgn0038768	1462.5	1460.5	1669.25	1668
1678	CG1440	FBgn0030038	1027.5	778	1671.5	1420.5
1679	CG3295	FBgn0034573	2174.75	1818	1672.25	1657
1680	Pomp	FBgn0032884	1848.5	1454.5	1675.5	1528
1681	Sce	FBgn0003330	1323.75	941	1675.75	1256
1682	CG3773	FBgn0038692	1628.5	1210	1677	1297.5
1683	CG11755	FBgn0037611	1786.5	1629.5	1677.5	1701.5
1684	CG9821	FBgn0286516	1667	1164.5	1681.25	1525
1685	CG18764	FBgn0042205	3005.25	2986	1682.25	1362
1686	CG15602	FBgn0030694	1477.25	1429	1682.5	1600.5
1687	CG2701	FBgn0024973	1210.75	1024	1682.75	1309
1688	CLIP-190	FBgn0020503	1220.25	746	1683.5	1300.5
1689	CG8481	FBgn0037747	1365.5	1143.5	1684	1552.5
1690	SIDL	FBgn0038303	3084.75	3172	1685.75	1463.5
1691	CG12895	FBgn0033523	882.5	891.5	1686.5	1722
1692	Atg8a	FBgn0052672	813.5	514	1687	1170
1693	UK114	FBgn0086691	1050.25	586.5	1687	1490
1694	CG10053	FBgn0037490	1555.5	1412	1689.25	1510
1695	Pink1	FBgn0029891	962	972	1692.5	1573.5
1696	CG34183	FBgn0085212	1548.25	1063.5	1694.5	1229
1697	Cht11	FBgn0029913	3090.25	3121	1696	1329.5
1698	Gk2	FBgn0035266	1862	1745	1696.25	1352.5
1699	TfIIA-L	FBgn0011289	882.75	878.5	1697	1662.5
1700	prod	FBgn0014269	1205.5	817	1697.25	1463.5
1701	CG11360	FBgn0039920	1487.25	1501	1698	1848.5
1702	CG4036	FBgn0032149	1005.5	1081.5	1698.25	1596
1703	Ythdc1	FBgn0027616	1222.25	767.5	1698.5	1256
1704	Sas-6	FBgn0039731	2578.5	2439.5	1698.75	1261
1705	CG31922	FBgn0051922	2398.75	2369.5	1699.5	1471
1706	Ote	FBgn0266420	830	804.5	1700.75	1657
1707	Ubr1	FBgn0030809	1217.5	1126	1702.75	1596
1708	heph	FBgn0011224	520	515	1704.25	1676
1709	Syx17	FBgn0035540	1856.75	1826.5	1705	1708.5
1710	tay	FBgn0260938	1264.75	976.5	1706.75	1365.5
1711	TSG101	FBgn0036666	1360	1309	1706.75	1693.5
1712	CG15118	FBgn0034418	1884	1748	1706.75	1356
1713	Nurf-38	FBgn0016687	740.25	577	1707.25	1558
1714	slx1	FBgn0037263	2762	2592	1707.5	1994.5
1715	GstT2	FBgn0050005	1486	1523	1708.5	1652
1716	sws	FBgn0003656	1809.25	1542	1709.25	1267
1717	nero	FBgn0261479	787	695.5	1709.75	1507.5
1718	CG42231	FBgn0087041	3092.75	3210.5	1710	1506
1719	CG11777	FBgn0033527	1078.5	843	1711.5	1704.5
1720	CG10721	FBgn0032846	1772	1538.5	1711.5	1459
1721	CG4646	FBgn0033810	826	772.5	1712.75	1655
1722	Pabp2	FBgn0005648	1145.5	624.5	1714	1300
1723	f-cup	FBgn0028487	2844.25	2873	1714.75	1432.5
1724	CG15012	FBgn0035528	1013	650	1715.5	1849.5
1725	Miro	FBgn0039140	1429.5	1431.5	1716.25	1716
1726	Smu1	FBgn0038666	1509.75	1414	1716.25	1680
1727	CG9147	FBgn0031774	2339	2234.5	1717.5	1777
1728	CG8944	FBgn0030680	2961	2957	1718.75	1564.5
1729	grsm	FBgn0040493	772.75	608.5	1719.25	1811
1730	Ir76a	FBgn0260874	2579.5	2609.5	1720	1840.5
1731	Vps51	FBgn0034380	2655.75	2667.5	1720.75	1541.5
1732	Acf	FBgn0027620	796.5	701.5	1721.25	1879
1733	tub	FBgn0003882	1011	803	1724.75	1847
1734	CycT	FBgn0025455	906.5	846.5	1725	1631.5
1735	CG14057	FBgn0036696	751	798.5	1726	1658
1736	Sod1	FBgn0003462	899.25	806	1726	1841.5
1737	ksh	FBgn0040890	740.25	719	1727	1539
1738	CG10984	FBgn0036305	2322.25	2358	1727.25	1726
1739	CycK	FBgn0025674	1069.5	657	1728.5	1413
1740	Ufd1-like	FBgn0036136	997.5	1039.5	1729.25	1811.5
1741	smid	FBgn0016983	1040	845	1729.25	1756
1742	Paf-AHalpha	FBgn0025809	1137.75	649.5	1730	1311
1743	CG3008	FBgn0031643	1288.75	1265.5	1731	1754.5
1744	CG13890	FBgn0035169	1479.5	1387.5	1731.25	1513.5
1745	CG10907	FBgn0036207	1908.5	1598.5	1731.25	1351
1746	Slu7	FBgn0039626	1479.75	1456.5	1731.75	1715.5
1747	MYPT-75D	FBgn0036801	1411.5	1416.5	1732.75	1703.5
1748	CG31457	FBgn0051457	2540.75	2601	1733.25	1435
1749	unk	FBgn0004395	1701.75	1972.5	1733.5	1842.5
1750	CG32554	FBgn0052554	1986	1861	1734	1605
1751	ArgRS	FBgn0027093	1015.25	977.5	1734.25	1744.5
1752	CG3776	FBgn0035088	1034	962.5	1737.75	1775.5
1753	CG5902	FBgn0039136	902	906	1738.75	1734
1754	Med	FBgn0288966	1765.75	1802	1739.5	1804.5
1755	raptor	FBgn0029840	1052	1066	1739.75	1787
1756	CG2277	FBgn0035204	1218	1223.5	1740.5	1682
1757	CG11811	FBgn0036099	726	633	1741.5	1714
1758	e(y)3	FBgn0087008	992	952.5	1741.75	1747.5
1759	Irbp	FBgn0011774	2287	2286	1743.75	1832
1760	CG4610	FBgn0034735	1663.5	1621	1745.5	1612
1761	Nup54	FBgn0033737	1177.75	1236	1747	1963.5
1762	Cul1	FBgn0015509	1202.25	850.5	1747.5	1454.5
1763	CG7220	FBgn0033544	995.75	938.5	1749.25	1461
1764	CG16812	FBgn0032488	1146.5	1176	1749.5	1755
1765	vtd	FBgn0260987	1231.75	851.5	1749.75	1570
1766	CG4813	FBgn0039013	2228.25	2242.5	1751	1460.5
1767	CG5745	FBgn0038855	2134.75	2163.5	1752.25	1557.5
1768	IntS11	FBgn0039691	1242.75	1103	1752.75	1705.5
1769	AIMP1	FBgn0033351	752.5	716.5	1754	1631
1770	Rs1	FBgn0021995	784	725.5	1756.25	1586
1771	CG12262	FBgn0035811	938.5	573	1756.25	1629
1772	Uch-L5	FBgn0011327	878.25	616.5	1756.5	1553
1773	Rbsn-5	FBgn0261064	1766.5	1798	1756.5	1763.5
1774	Ubc10	FBgn0026316	924.5	953	1757.25	1859
1775	CG12173	FBgn0037305	968.5	921	1757.75	1834.5
1776	pcm	FBgn0020261	1908.75	1711.5	1758	1514
1777	Rtca	FBgn0025630	1798.25	1696.5	1758.25	1664
1778	Atac1	FBgn0031876	2481	2451	1758.75	1472.5
1779	CG11357	FBgn0035558	1859.25	2001	1760	1981.5
1780	CG8677	FBgn0026577	932.75	652	1762.25	1550
1781	CG12301	FBgn0036514	960.75	790.5	1762.75	1445
1782	Nup93-2	FBgn0038274	1360.5	1312	1765	1697
1783	CG31224	FBgn0051224	1619.5	1481	1765.75	1428.5
1784	CG32856	FBgn0052856	996.75	739.5	1766.5	1735.5
1785	Nedd4	FBgn0259174	1889	1658.5	1768	1289
1786	ecd	FBgn0000543	1687	1649	1770	1815
1787	l(3)04053	FBgn0010830	1756.25	1791.5	1772	1689
1788	CG12811	FBgn0037779	1150.75	837	1773	1657
1789	CG10731	FBgn0034081	1516	1253	1774.5	1446
1790	gw	FBgn0051992	984	668	1775.75	1615.5
1791	Syx18	FBgn0039212	1193.75	1161	1776	1777.5
1792	Ack-like	FBgn0263998	2111.75	1851.5	1776	1434.5
1793	CG17556	FBgn0038462	1104.25	1003.5	1777.75	1773
1794	mbf1	FBgn0262732	836.75	583	1778.75	2010
1795	Chro	FBgn0044324	1091.75	579.5	1781.5	1436
1796	GCC88	FBgn0037881	1414.75	1411	1782	1988
1797	aph-1	FBgn0031458	1221.25	767.5	1783.25	1373
1798	sno	FBgn0265630	838.25	797	1783.5	1782
1799	cyp33	FBgn0028382	1164.5	872.5	1784	1615.5
1800	msps	FBgn0027948	1271.25	989	1784	1888
1801	dikar	FBgn0261934	1140.75	957	1785	1671.5
1802	Ykt6	FBgn0260858	2101	1939.5	1787.25	1751.5
1803	PIG-B	FBgn0035464	1385	1284	1789.75	1847
1804	Mdh1	FBgn0262782	1464.75	1271.5	1789.75	1707.5
1805	CG4282	FBgn0034114	2808.5	2991	1790.5	1837
1806	l(3)neo43	FBgn0011476	944.5	963	1791.25	1952.5
1807	CSN7	FBgn0028836	849.25	915.5	1791.5	1973.5
1808	CG4291	FBgn0031287	2348	2345.5	1793.25	1768
1809	RhoGEF64C	FBgn0035574	2040.25	2111	1793.75	1750.5
1810	Cnot4	FBgn0051716	1394.75	1415	1796	1741
1811	DppIII	FBgn0037580	866	831	1797.25	1842.5
1812	RAF2	FBgn0036624	2292	2196.5	1797.75	1824
1813	CG4911	FBgn0035959	2009.75	1906.5	1798	1836.5
1814	CG11134	FBgn0030518	546.75	518.5	1798.25	2021.5
1815	Cpsf73	FBgn0261065	1461	1229	1799.5	1745.5
1816	pygo	FBgn0043900	2198.5	2133	1800	1806.5
1817	CkIIbeta	FBgn0000259	866.25	839.5	1800.25	1873.5
1818	Sec3	FBgn0266669	2315.5	2162.5	1804	1831
1819	Ibf2	FBgn0037669	1024.25	721.5	1805.5	1708.5
1820	bys	FBgn0010292	853	840.5	1806	1782.5
1821	nes	FBgn0026630	1593.25	1480	1806.5	1695.5
1822	CG9171	FBgn0031738	2282	2142	1807	1409.5
1823	abs	FBgn0015331	2193.75	2043	1807.25	1347.5
1824	CaMKII	FBgn0264607	692.75	653	1808	1989
1825	mst	FBgn0020272	1437.25	1364	1808.75	1779.5
1826	Rhau	FBgn0032883	2726.25	2789	1809.25	1450
1827	CG3726	FBgn0029824	1116	886.5	1810.25	1429
1828	CG12567	FBgn0039958	1671.5	1594.5	1811	1607.5
1829	CG11837	FBgn0039627	835.25	811	1813.25	1742.5
1830	CG11927	FBgn0031638	1863.25	1757.5	1815.5	1636.5
1831	CG3198	FBgn0029887	1039.5	715.5	1816	1623
1832	mia	FBgn0014342	2677.5	2754	1816.25	1788
1833	Trx-2	FBgn0040070	756	770.5	1816.75	1814.5
1834	wds	FBgn0040066	908.25	931.5	1818.75	1815.5
1835	CstF50	FBgn0039867	1381.25	1333.5	1819.25	1843
1836	RpII140	FBgn0262955	999.25	741.5	1819.75	1656
1837	CG6843	FBgn0036827	1348.75	1076	1820.25	1667.5
1838	CG16952	FBgn0030701	2544.75	2755	1820.25	1774
1839	CG7739	FBgn0036509	1614.75	1541	1820.75	1527
1840	Cisd2	FBgn0062442	1369.75	1225.5	1821.5	2082.5
1841	CG1024	FBgn0027514	2508	2477	1821.5	1537.5
1842	CG33774	FBgn0053774	982.25	927.5	1823.5	2036.5
1843	CG11593	FBgn0035488	2284.25	2082.5	1823.5	1303.5
1844	CG9986	FBgn0039589	2211.25	2398	1823.75	1845
1845	Gpdh1	FBgn0001128	1129.75	1054	1824.5	1784.5
1846	ric8a	FBgn0028292	2136.5	2107.5	1824.5	1818.5
1847	Hel25E	FBgn0014189	1394	946.5	1825.25	1439
1848	EMC8-9	FBgn0034791	1073	945	1827	1816
1849	YME1L	FBgn0034792	889.75	853	1827.5	2020.5
1850	CG12267	FBgn0038057	1568.75	1343.5	1827.75	1603
1851	CG9186	FBgn0035206	1232.5	1086	1828.75	1828.5
1852	Sirt2	FBgn0038788	2183.75	1863.5	1829.25	1388
1853	Rb97D	FBgn0004903	1221.25	1210	1829.5	1716.5
1854	Lnpk	FBgn0033309	1398.5	1015.5	1830.25	1436.5
1855	Aps	FBgn0036111	972	766.5	1830.75	2177.5
1856	CG9586	FBgn0032101	1026.5	1065.5	1831	1999.5
1857	mei-41	FBgn0004367	3053	3073.5	1834.75	1900.5
1858	Ak6	FBgn0033754	899	656.5	1835.5	1941.5
1859	mtDNA-helicase	FBgn0032154	2038.75	1867.5	1835.5	1658.5
1860	GAPcenA	FBgn0035879	2734.25	2618	1836.5	1920.5
1861	sw	FBgn0003654	2631	2663.5	1838.25	1989
1862	CG8414	FBgn0034073	1455.25	1389	1840.5	1837.5
1863	Pka-R1	FBgn0259243	1557.25	1282.5	1842.75	1543.5
1864	CG4594	FBgn0032161	1203.25	1136.5	1843.75	2090
1865	CG3342	FBgn0029874	2051.5	1949	1843.75	1900.5
1866	Gnf1	FBgn0004913	886.25	915	1844.25	1798
1867	CG3815	FBgn0029861	2105.75	2147	1844.25	1555
1868	squ	FBgn0267347	1757.75	1605	1845.25	1605
1869	mRNA-cap	FBgn0030556	1180.5	1163.5	1847.75	2044.5
1870	Ocrl	FBgn0023508	2536.25	2438.5	1848.25	1835.5
1871	Pop2	FBgn0036239	740.75	700	1850.75	2013.5
1872	CG5569	FBgn0034919	1032.75	1064	1851.25	2053.5
1873	CG34001	FBgn0054001	1726.75	1738	1852.5	1906.5
1874	Noa36	FBgn0026400	1057.25	1063	1852.75	1754.5
1875	CG6254	FBgn0037794	2619	2687.5	1853	1829
1876	qkr58E-3	FBgn0022984	1145.75	601.5	1854	1520
1877	CG9346	FBgn0034572	1502	1453.5	1859	1794
1878	mtd	FBgn0013576	1090	942.5	1859.25	1560
1879	su(f)	FBgn0003559	1304.75	1278.5	1860.75	1874.5
1880	mip120	FBgn0033846	1817.5	1840	1861	1840.5
1881	CG12299	FBgn0032295	2717.25	2758.5	1862.25	1676
1882	CG11109	FBgn0037200	1474.5	1374	1862.5	1849
1883	Nhe3	FBgn0028703	1965.75	2029	1863.75	1709
1884	pkaap	FBgn0040079	2488.5	2370.5	1866.75	1561
1885	ND-13B	FBgn0047038	1302	1518	1867.5	2141.5
1886	APC4	FBgn0052707	2485	2498.5	1867.75	1664.5
1887	GC1	FBgn0260743	1013.25	751	1868.75	1833
1888	hep	FBgn0010303	2253.25	2094.5	1870.75	1866
1889	flfl	FBgn0024555	1487.5	1479.5	1872.25	1701.5
1890	Gyf	FBgn0039936	1139.75	770.5	1872.5	1634
1891	CG9391	FBgn0037063	1051.75	866.5	1874	1917.5
1892	CG7148	FBgn0046301	2299	2083.5	1875.75	1488
1893	CG4707	FBgn0035036	2697.25	2814	1877	1797.5
1894	CG32368*	FBgn0052368	2906	3025	1877.75	2051.5
1895	RpII215	FBgn0003277	1074.75	689	1879.5	1589.5
1896	CG6013	FBgn0038675	1837	1781.5	1879.5	1738
1897	ScpX	FBgn0015808	1432	1060	1880.25	1642.5
1898	Usp20-33	FBgn0033916	2680.75	2824.5	1880.5	1703
1899	CG1764	FBgn0030467	1931.5	1767.5	1882	1735
1900	CG14135	FBgn0036193	1875.25	1873.5	1882.75	1948.5
1901	CG7332	FBgn0030973	1083.75	1067.5	1884	2011.5
1902	dnk	FBgn0022338	651.25	671	1885.75	2045
1903	CG11095	FBgn0030528	2743.25	2784	1887.25	1496
1904	CG4045	FBgn0025629	936.25	789.5	1887.75	1894.5
1905	CG14407	FBgn0030584	1043	1031	1889.25	1980
1906	Uev1A	FBgn0035601	1280.5	1045	1890.75	1718
1907	fws	FBgn0024689	2067.5	1777	1891	1638.5
1908	Atg101	FBgn0030960	2361.25	2236	1891.75	1670
1909	CG5147	FBgn0036775	1288.75	1223	1895	1787
1910	MED25	FBgn0038760	2707	2713.5	1895.5	1999
1911	bug	FBgn0034050	1729.5	1541.5	1896.25	1881.5
1912	CG17065	FBgn0031099	1475.25	1380.5	1899	1812.5
1913	MTPAP	FBgn0024360	2284.5	2384	1900.75	1777.5
1914	CG10038	FBgn0038013	1331.5	1358.5	1902	1923
1915	PRAS40	FBgn0267824	1157.25	1146.5	1902.25	1814.5
1916	swm	FBgn0002044	1187.25	704	1902.75	1582.5
1917	NELF-B	FBgn0027553	2652.5	2668	1903.75	1818.5
1918	CG4751	FBgn0032348	2798.5	2901	1904.25	1584.5
1919	CG9393	FBgn0037710	1569.5	1597	1904.5	1916
1920	mei-38	FBgn0260986	2033.5	1915.5	1904.5	1813.5
1921	Prosbeta2	FBgn0023174	1638.25	1481	1905.25	2073
1922	CG14803	FBgn0023513	2737.25	2729	1908.25	1884.5
1923	Su(var)2-HP2	FBgn0026427	1041.5	906	1908.5	1848
1924	Best1	FBgn0040238	2724.25	2549	1909.5	1773.5
1925	Pdha	FBgn0028325	773.75	655.5	1910.5	2134.5
1926	CG14322	FBgn0038532	2325.25	2294.5	1911.25	1914
1927	CG1142	FBgn0037504	1260.75	743	1911.5	1491.5
1928	CG4882	FBgn0025336	1005.5	1112	1911.75	2191
1929	cutlet	FBgn0015376	3066	3167.5	1911.75	1475
1930	CG4896	FBgn0031319	2118	2225	1912	1801
1931	CG13151	FBgn0033750	2480	2479.5	1914.25	1621
1932	Hmt4-20	FBgn0025639	1682.75	1767.5	1914.75	1852
1933	CG3368	FBgn0039508	1574.25	1240.5	1916	1577.5
1934	AP-1-2beta	FBgn0010380	1143.25	1128	1916.75	2013.5
1935	CG12822	FBgn0033229	1200.5	991.5	1919.25	1963
1936	Asx	FBgn0261823	2038.75	1876.5	1919.25	1897
1937	CG31441	FBgn0051441	2832.5	2791.5	1919.75	1551.5
1938	crn	FBgn0000377	1249.25	1176	1920.25	2047.5
1939	FoxK	FBgn0036134	1407.75	1381.5	1920.5	1937.5
1940	wash	FBgn0033692	2240.25	2328.5	1922.5	1968.5
1941	CG12155	FBgn0029957	2078.75	1863.5	1925	1526.5
1942	CG31195	FBgn0051195	3190	3089.5	1927	1919.5
1943	MED7	FBgn0051390	1108.25	1135.5	1930.25	1796
1944	Usp1	FBgn0028476	2413	2433	1931.5	1952
1945	CG7277	FBgn0031713	1430.75	1416.5	1932.25	1949.5
1946	Hpr1	FBgn0037382	1703.5	1526.5	1934	1760.5
1947	deltaCOP	FBgn0028969	1218.5	1162	1935.25	2066
1948	Sbp2	FBgn0087039	1741.5	1920	1937.5	2134.5
1949	CG18731	FBgn0042213	1019.5	883.5	1937.75	1885.5
1950	CG9319	FBgn0032881	1902.5	2010	1938	2061.5
1951	Zip102B	FBgn0039902	869.25	593.5	1938.25	1671
1952	CG13625	FBgn0039210	1862.5	1856.5	1938.25	1901.5
1953	CG8950	FBgn0034186	3502	3528	1939	1564
1954	Zfrp8	FBgn0021875	1123.5	1005	1939.75	1873.5
1955	car	FBgn0000257	1512	1319.5	1940	1912
1956	l(2)dtl	FBgn0013548	2416.25	2567	1940.5	1982.5
1957	Lerp	FBgn0051072	2959.25	2970	1942	2102
1958	CG11170	FBgn0034705	1794.25	1708.5	1943.5	1819
1959	Fak	FBgn0020440	1515.75	1213.5	1944	1775.5
1960	Tasp1	FBgn0263602	2533.75	2472	1944.25	1802
1961	CG6621	FBgn0037855	2156.25	2119	1947	1782.5
1962	sicily	FBgn0030352	1115.5	1260.5	1949	2250
1963	Tom70	FBgn0032397	1540.5	1713	1950.5	2099
1964	CLS	FBgn0039360	1613.25	1566.5	1952.25	1975.5
1965	CG9213	FBgn0030655	2490	2487.5	1954	1850
1966	Uba3	FBgn0263697	1485.25	1536.5	1955	2038
1967	pic	FBgn0260962	1202.5	920	1956.75	1867
1968	yrt	FBgn0004049	1359	1442	1957	2127
1969	Snx3	FBgn0038065	1014.75	578.5	1959.25	1685
1970	Mst85C	FBgn0028708	1512.5	1010.5	1959.25	1437.5
1971	CG4042	FBgn0037018	1232.5	1216.5	1961.75	2085
1972	Rab19	FBgn0015793	1915.5	1760	1962.5	1561
1973	LSm7	FBgn0261068	1345	1484.5	1963.5	2202.5
1974	Rnb	FBgn0039696	3019.75	3121.5	1963.5	1773.5
1975	CG7705	FBgn0286828	1987.5	1929	1966.25	1778
1976	CG4866	FBgn0034232	1454	1552	1966.75	2180
1977	Chmp1	FBgn0036805	1230.5	1093.5	1967.5	1975.5
1978	PIG-H	FBgn0037535	1474.5	1508	1967.5	1893
1979	RhoGAPp190	FBgn0026375	1277.5	950.5	1968	1853.5
1980	CG10265	FBgn0033990	2139.75	1898.5	1968.75	1753.5
1981	CG33298	FBgn0032120	1926.5	1723	1970.25	1728
1982	Sem1	FBgn0266666	1162	1045.5	1971.25	1893.5
1983	CG17652	FBgn0031361	1842.5	1569	1971.25	1742.5
1984	CG31510	FBgn0051510	1654	1546.5	1973.75	1815
1985	DCTN4-p62	FBgn0033206	2407.75	2362	1974.25	1968.5
1986	Rap2l	FBgn0283666	1044	807	1975.25	2039
1987	Axn	FBgn0026597	2408.25	2394	1975.5	1814
1988	mio	FBgn0031399	2522.25	2518	1977	1622.5
1989	CG1427	FBgn0037347	2055.25	2067.5	1980	2048
1990	CG34117	FBgn0083953	733	687	1982	2266.5
1991	zf30C	FBgn0270924	1625.25	1735.5	1982.5	1998
1992	CG5823	FBgn0038515	1112	1078.5	1983.5	2170.5
1993	Cul2	FBgn0032956	1820.5	1719	1983.75	1848
1994	CG5355	FBgn0032242	822.5	809.5	1987.25	1948.5
1995	CG1239	FBgn0037368	2710	2649.5	1989.25	1964.5
1996	upSET	FBgn0036398	1109.75	1067.5	1989.5	1986
1997	dup	FBgn0000996	1369	1351	1990.25	1837.5
1998	CG7246	FBgn0030081	1700.25	1749	1991	1908.5
1999	CG9018	FBgn0035318	1520.5	1651.5	1991.25	2271
[truncated: 745 more rows]
